# Supplementary material for: Data-sharing practices in publications funded by the Canadian Institutes of Health Research: implications for health sciences librarians
Source: J Can Health Libr Assoc. 2025 Dec 1;46(3):104–14. doi: 10.29173/jchla29830 (PMC13157968; doi:10.29173/jchla29830)
Supplement: Supplementary file 3 [file JCHLA-46-104-s003.csv]

Authors	Year	Article Title	Journal Title	Volume	Issue	Page Numbers	DOI	Abstract	Collaborator Responsible	Institutional Affiliation - Selected Choice	Institutional Affiliation - Other (specify) - Text	Is this article a study protocol?	Does the article include a data availability statement?	How was the data shared? - Selected Choice	How was the data shared? - Other (specify) - Text	What reasons were provided in the data availability statement for why an application was required to access the data? - Selected Choice	What reasons were provided in the data availability statement for why an application was required to access the data? - Other (specify) - Text	What is the name of the repository/repositories provided in the data availability statement where data was shared? - Selected Choice	What is the name of the repository/repositories provided in the data availability statement where data was shared? - Other (specify) - Text	What is the name of the website(s) provided in the data availability statement where data was shared?	What reasons were provided in the data availability statement for not sharing the data? - Selected Choice	What reasons were provided in the data availability statement for not sharing the data? - Other (specify) - Text	Please select any data-related information provided in the article (e.g., associated data section, acknowledgements, supplementary files) or noted in the DAS: - Selected Choice	Please select any data-related information provided in the article (e.g., associated data section, acknowledgements, supplementary files) or noted in the DAS: - Other (specify) - Text	Please insert any additional comments that were not covered by the questions above.
A. L. Funk; T. A. Florin; N. Kuppermann; D. J. Tancredi; J. Xie; K. Kim; M. I. Neuman; L. Ambroggio; A. C. Plint; S. Mintegi; T. P. Klassen; M. I. Salvadori; R. Malley; D. C. Payne; N. J. Simon; A. Yock-Corrales; J. R. Nebhrajani; P. P. Chaudhari; K. A. Breslin; Y. Finkelstein; C. Campos; K. R. Bergmann; M. Bhatt; F. A. Ahmad; M. A. Gardiner; U. R. Avva; N. P. Shah; L. F. Sartori; V. J. Sabhaney;…	2022	Outcomes of SARS-CoV-2–Positive Youths Tested in Emergency Departments: The Global PERN–COVID-19 Study	JAMA Netw Open	5	1		1001/jamanetworkopen.2021.42322	Question: What proportion of SARS-CoV-2–positive youths tested in emergency departments (ED) experience severe outcomes (ie, intensive interventions, severe organ impairment, or death) within 14 days? Findings: Among 3221 SARS-CoV-2–positive youths enrolled in a global prospective cohort study with outcome data, 3.3% had severe outcomes within 14 days. Across a subgroup of 2510 SARS-CoV-2–positiv…	Author 2	University of Calgary		No	No	No data was shared									Supplementary figures and/or tables
M. Pasternak; P. Liu; R. Quinn; M. Elliott; T. G. Harrison; B. Hemmelgarn; N. Lam; P. Ronksley; M. Tonelli; P. Ravani	2022	Association of Albuminuria and Regression of Chronic Kidney Disease in Adults With Newly Diagnosed Moderate to Severe Chronic Kidney Disease	JAMA Netw Open	5	8		1001/jamanetworkopen.2022.25821	Question: What is the association of albuminuria with chronic kidney disease (CKD) regression? Findings: In this cohort study of 58 004 adults with newly diagnosed moderate to severe CKD (eGFR, 15-44 mL/min/1.73 m2), albuminuria level was directly associated with CKD progression and death, and inversely associated with sustained improvement of eGFR for 90 days or longer. Five-year probabilities o…	Author 1	University of Calgary		No	No	No data was shared									Supplementary figures and/or tables
T. Salzman; Y. Sarquis-Adamson; S. Son; M. Montero-Odasso; S. Fraser	2022	Associations of Multidomain Interventions With Improvements in Cognition in Mild Cognitive Impairment: A Systematic Review and Meta-analysis	JAMA Netw Open	5	5		1001/jamanetworkopen.2022.6744	Question: Are multidomain interventions associated with better cognitive outcomes than single interventions in older adults with mild cognitive impairment (MCI)? Findings: This meta-analysis of 28 studies with 2711 participants examined global cognition, attention, executive function, memory, processing speed, and verbal fluency effects. After intervention, significant improvements favoring multi…	Author 2	University of Ottawa		No	No	No data was shared									Supplementary figures and/or tables
D. W. Kang; A. S. Fairey; N. G. Boulé; C. J. Field; S. A. Wharton; K. S. Courneya	2021	Effects of Exercise on Cardiorespiratory Fitness and Biochemical Progression in Men With Localized Prostate Cancer Under Active Surveillance: The ERASE Randomized Clinical Trial	JAMA Oncol	7	10	1487-1495	1001/jamaoncol.2021.3067	This randomized clinical trial investigates the cardioprotective benefits of a high-intensity interval training program for male adults with low- to intermediate risk prostate cancer in the active surveillance setting. Publisher: Abstract available from the publisher.	Author 1	University of Alberta		No	No	Available upon request via application [DAS only]		Data access/transfer/use agreement							Study protocol,Supplementary figures and/or tables		The DAS was included as a supplementary information file.
C. M. Kanzler; I. Lessard; R. Gassert; B. Brais; C. Gagnon; O. Lambercy	2022	Reliability and validity of digital health metrics for assessing arm and hand impairments in an ataxic disorder	Ann Clin Transl Neurol	9	4	432-443	1002/acn3.51493	Objectives: Autosomal recessive spastic ataxia of Charlevoix‐Saguenay (ARSACS) is the second most frequent recessive ataxia and commonly features reduced upper limb coordination. Sensitive outcome measures of upper limb coordination are essential to track disease progression and the effect of interventions. However, available clinical assessments are insufficient to capture behavioral variability…	Author 1	McGill University,Université de Sherbrooke		No	No	No data was shared									Supplementary figures and/or tables
C. A. Hitchon; L. Zhang; C. A. Peschken; L. M. Lix; L. A. Graff; J. D. Fisk; S. B. Patten; J. Bolton; J. Sareen; R. El‐Gabalawy; J. Marriott; C. N. Bernstein; R. A. Marrie	2020	Validity and Reliability of Screening Measures for Depression and Anxiety Disorders in Rheumatoid Arthritis	Arthritis Care Res (Hoboken)	72	8	1130-1139	1002/acr.24011	Objective: To test the validity and reliability of screening instruments for depression and anxiety in rheumatoid arthritis (RA). Methods: Participants with RA completed the Patient Health Questionnaire (PHQ‐2 or PHQ‐9), the Patient Reported Outcomes Measurement Information System depression short form 8a and anxiety short form 8a, the Hospital Anxiety and Depression Scale anxiety score (HADS‐A) …	Author 1	University of Manitoba		No	No	No data was shared									Supplementary figures and/or tables
K. Kowalec; H. Carney; M. Patel; C. Hitchon; J. M. Bolton; S. B. Patten; L. A. Graff; C. N. Bernstein; C. Peschken; R. A. Marrie; B. for the Canadian Institutes of Health Research Team in Defining the; D. Managing the Effects of Psychiatric Comorbidity in Chronic Immunoinflammatory	2021	Prevalence and Risk Factors of Substance Use Disorder in Rheumatoid Arthritis	ACR Open Rheumatol	3	12	889-896	1002/acr2.11339	Objective: In this study, we aimed to determine the lifetime prevalence of substance use disorder (SUD) in a Canadian rheumatoid arthritis (RA) cohort and factors associated with SUD in RA. Methods: Participants with RA (N = 154) were recruited via rheumatology clinics as part of a larger cohort study of psychiatric comorbidity in immune‐mediated inflammatory diseases. SUD is defined as the uncon…	Author 2	University of Manitoba		No	No	No data was shared									Supplementary figures and/or tables
G. F. Del Gobbo; V. Yuan; W. P. Robinson	2021	Confined placental mosaicism involving multiple de novo copy number variants associated with fetal growth restriction: A case report	Am J Med Genet A	185	6	1908-1912	1002/ajmg.a.62183	The presence of multiple large (>1 Mb) copy number variants (CNVs) in non‐malignant tissue is rare in human genetics. We present a liveborn male with a birth weight below the first percentile associated with placental mosaicism involving eight 2.4–3.9 Mb de novo duplications. We found that the duplications likely co‐localized to the same cells, were mosaic in the placenta, and impacted maternal a…	Author 2	University of British Columbia		No	Yes	Available upon reasonable request [DAS only]									Data files (e.g., raw or processed quantitative or qualitative data),Supplementary figures and/or tables
C. Wu; M. Ouk; Y. Y. Wong; N. Z. Anita; J. D. Edwards; P. Yang; B. R. Shah; N. Herrmann; K. L. Lanctôt; M. K. Kapral; B. J. MacIntosh; J. S. Rabin; S. E. Black; W. Swardfager	2020	Relationships between memory decline and the use of metformin or DPP4 inhibitors in people with type 2 diabetes with normal cognition or Alzheimer's disease, and the role APOE carrier status	Alzheimers Dement	16	12	1663-1673	1002/alz.12161	Introduction: Few studies have examined memory decline among patients with type 2 diabetes using different oral hypoglycemic drugs. Methods: Participants with normal cognition (NC) or Alzheimer's disease (AD) dementia using a hypoglycemic medication (2005 to 2019) were identified from the National Alzheimer's Coordinating Center database. Delayed memory was assessed using the Wechsler Memory Scal…	Author 1	University of Toronto		No	No	No data was shared									Supplementary figures and/or tables
V. Damotte; S. J. van der Lee; V. Chouraki; B. Grenier‐Boley; J. Simino; H. Adams; G. Tosto; C. White; N. Terzikhan; C. Cruchaga; M. J. Knol; S. Li; S. Schraen; M. L. Grove; C. Satizabal; N. Amin; C. Berr; S. Younkin; I. Alzheimer's Disease Neuroimaging; R. F. Gottesman; L. Buée; A. Beiser; D. S. Knopman; A. Uitterlinden; C. DeCarli; J. Bressler; A. DeStefano; J. Dartigues; Q. Yang; E. Boerwinkle…	2021	Plasma amyloid β levels are driven by genetic variants near APOE, BACE1, APP, PSEN2: A genome‐wide association study in over 12,000 non‐demented participants	Alzheimers Dement	17	10	1663-1674	1002/alz.12333	Introduction: There is increasing interest in plasma amyloid beta (Aβ) as an endophenotype of Alzheimer's disease (AD). Identifying the genetic determinants of plasma Aβ levels may elucidate important biological processes that determine plasma Aβ measures. Methods: We included 12,369 non‐demented participants from eight population‐based studies. Imputed genetic data and measured plasma Aβ1‐40, Aβ…	Author 2	Other (specify)	The Canadian Institutes of Health Research is providing funds to support ADNI clinical sites in Canada.	No	No	No data was shared									Supplementary figures and/or tables
K. Y. Lee; Z. Fang; M. Enomoto; G. Gasmi-Seabrook; L. Zheng; S. Koide; M. Ikura; C. B. Marshall	2020	Two Distinct Structures of Membrane-associated Homodimers of GTP- and GDP-bound KRAS4B Revealed by Paramagnetic Relaxation Enhancement	Angew Chem Int Ed Engl	59	27	11037-11045	1002/anie.202001758	KRAS homo-dimerization has been implicated in the activation of RAF kinases, however, the mechanism and structural basis remain elusive. We developed a system to study KRAS dimerization on nanodiscs using paramagnetic relaxation enhancement (PRE) NMR, and determined distinct structures of membrane-anchored KRAS dimers in the active GTP- and inactive GDP-loaded states. Both dimerize through an α4-…	Author 1	Other (specify)	University Health Network, Toronto	No	No	No data was shared									Supplementary figures and/or tables,Other (specify)	Supplementary materials and methods
J. A. H. Bell; M. T. Kelly; K. Gelmon; K. Chi; A. Ho; P. Rodney; L. G. Balneaves	2020	Gatekeeping in cancer clinical trials in Canada: The ethics of recruiting the “ideal” patient	Cancer Med	9	12	4107-4113	1002/cam4.3031	Background: Perspectives of clinical trial (CT) personnel on accrual to oncology CTs are relatively absent from the literature. This study explores CT personnel's experience recruiting patients to oncology CTs. Methods: A qualitative study design was utilized. In‐depth, individual interviews with 12 oncology CT personnel were conducted, including six CT nurses and six physician‐investigators. Int…	Author 1	University of Toronto		No	Yes	Available upon request [DAS only]									Data files (e.g., raw or processed quantitative or qualitative data)
A. R. Morielli; R. L. Kokts‐Porietis; J. L. Benham; J. McNeil; L. S. Cook; K. S. Courneya; C. M. Friedenreich	2022	Associations of insulin resistance and inflammatory biomarkers with endometrial cancer survival: The Alberta endometrial cancer cohort study	Cancer Med	11	7	1701-1711	1002/cam4.4584	Background: Metabolic dysfunction and inflammation have been associated with endometrial cancer risk; however, their influence on endometrial cancer survival is less understood. Methods: A prospective cohort study of 540 endometrial cancer cases diagnosed between 2002 and 2006 in Alberta were followed for survival outcomes to 2019. Baseline blood samples collected either pre‐ or post‐hysterectomy…	Author 2	University of Calgary		No	Yes	Available upon reasonable request [DAS only]									Data files (e.g., raw or processed quantitative or qualitative data)
H. G. Van Spall; T. Averbuch; S. F. Lee; U. E. Oz; M. A. Mamas; J. L. Januzzi; D. T. Ko	2021	The LENT index predicts 30 day outcomes following hospitalization for heart failure	ESC Heart Fail	8	1	518-526	1002/ehf2.13109	Aims: The LE index (Length of hospitalization plus number of Emergent visits ≤6 months) predicts 30 day all‐cause readmission or death following hospitalization for heart failure (HF). We combined N‐terminal pro‐B type natriuretic peptide (NT‐proBNP) levels with the LE index to derive and validate the LENT index for risk prediction at the point of care on the day of hospital discharge. Methods an…	Author 1	McMaster University		No	Yes	Available within the contents of the published article [DAS only],Available in the supplementary files,Data sharing is not applicable/possible [DAS only],Other (specify)	"The data have been transferred to and are stored at a provincial research centre (ICES) that links the clinical trial participant data to clinical outcomes using encrypted identifiers. The data are bound by agreements, and the linked individual‐level data cannot be transferred outside of ICES. The aggregate data underlying this article are available in the article and in the supporting informati…						Other (specify)	"Individual‐level data cannot be transferred outside of ICES"	Supplementary figures and/or tables
G. Martí‐Juan; G. Sanroma‐Guell; R. Cacciaglia; C. Falcon; G. Operto; J. L. Molinuevo; M. González Ballester; J. D. Gispert; G. Piella; I. The Alzheimer's Disease Neuroimaging; A. S. The	2021	Nonlinear interaction between APOEε4 allele load and age in the hippocampal surface of cognitively intact individuals	Hum Brain Mapp	42	1	47-64	1002/hbm.25202	The ε4 allele of the gene Apolipoprotein E is the major genetic risk factor for Alzheimer's Disease. APOE ε4 has been associated with changes in brain structure in cognitively impaired and unimpaired subjects, including atrophy of the hippocampus, which is one of the brain structures that is early affected by AD. In this work we analyzed the impact of APOE ε4 gene dose and its association with ag…	Author 2	Other (specify)	ADNI; "The Canadian Institutes of Health Research is providing funds to support ADNI clinical sites in Canada."	No	Yes	Available upon reasonable request [DAS only],Available upon request via application [DAS only],Available via a website,Other (specify)	"Parts of the data that support the findings of this study are available from Alzheimer's Disease Neuroimaging Initiative (ADNI). Restrictions apply to 685 the availability of these data, which were used under license for this study. Data are available at http://adni.loni.usc.edu/ upon application. ALFA study data that support the findings of this study are available from the corresponding author…	License restrictions				ADNI (https://adni.loni.usc.edu/)			Data files (e.g., raw or processed quantitative or qualitative data),Supplementary figures and/or tables
S. M. C. de Zwarte; R. M. Brouwer; I. Agartz; M. Alda; S. Alonso‐Lana; C. E. Bearden; A. Bertolino; A. Bonvino; E. Bramon; E. E. L. Buimer; W. Cahn; E. J. Canales‐Rodríguez; D. M. Cannon; T. D. Cannon; X. Caseras; J. Castro‐Fornieles; Q. Chen; Y. Chung; E. De la Serna; C. del Mar Bonnin; C. Demro; A. Di Giorgio; G. E. Doucet; M. C. Eker; S. Erk; M. Fatjó‐Vilas; S. C. Fears; S. F. Foley; S. Frango…	2022	Intelligence, educational attainment, and brain structure in those at familial high‐risk for schizophrenia or bipolar disorder	Hum Brain Mapp	43	1	414-430	1002/hbm.25206	First‐degree relatives of patients diagnosed with schizophrenia (SZ‐FDRs) show similar patterns of brain abnormalities and cognitive alterations to patients, albeit with smaller effect sizes. First‐degree relatives of patients diagnosed with bipolar disorder (BD‐FDRs) show divergent patterns; on average, intracranial volume is larger compared to controls, and findings on cognitive alterations in …	Author 2	Dalhousie University		No	Yes	Available upon reasonable request [DAS only]									Data files (e.g., raw or processed quantitative or qualitative data),Supplementary figures and/or tables
A. Bletsch; T. Schäfer; C. Mann; D. S. Andrews; E. Daly; M. Gudbrandsen; A. N. V. Ruigrok; R. Dallyn; R. Romero‐Garcia; M. Lai; M. V. Lombardo; M. C. Craig; J. Suckling; E. T. Bullmore; S. Baron‐Cohen; M. R. C. A. C. the; D. G. M. Murphy; F. Dell'Acqua; C. Ecker	2021	Atypical measures of diffusion at the gray‐white matter boundary in autism spectrum disorder in adulthood	Hum Brain Mapp	42	2	467-484	1002/hbm.25237	Autism spectrum disorder (ASD) is a highly complex neurodevelopmental condition that is accompanied by neuroanatomical differences on the macroscopic and microscopic level. Findings from histological, genetic, and more recently in vivo neuroimaging studies converge in suggesting that neuroanatomical abnormalities, specifically around the gray‐white matter (GWM) boundary, represent a crucial featu…	Author 2	University of Toronto		No	Yes	Available upon request [DAS only],Data sharing is not applicable/possible [DAS only],Other (specify)	"The full set of raw data is not currently publicly available due to ethical restrictions. However, a subset of the sample can be made available upon request." -DAS						Ethical reasons other than consent		Data files (e.g., raw or processed quantitative or qualitative data),Supplementary figures and/or tables
H. Mohammadi; T. Vincent; K. Peng; A. Nigam; M. Gayda; S. Fraser; Y. Joanette; F. Lesage; L. Bherer	2021	Coronary artery disease and its impact on the pulsatile brain: A functional NIRS study	Hum Brain Mapp	42	12	3760-3776	1002/hbm.25463	Recent studies have reported that optical indices of cerebral pulsatility are associated with cerebrovascular health in older adults. Such indices, including cerebral pulse amplitude and the pulse relaxation function (PRF), have been previously applied to quantify global and regional cerebral pulsatility. The aim of the present study was to determine whether these indices are modulated by cardiov…	Author 2	Polytechnique Montréal		No	Yes	Available upon request [DAS only],Other (specify)	"Data sharing is not applicable. A limited version of the code is available upon request to corresponding author." -DAS								Data files (e.g., raw or processed quantitative or qualitative data)
N. W. Churchill; M. G. Hutchison; S. J. Graham; T. A. Schweizer	2021	Sex differences in acute and long‐term brain recovery after concussion	Hum Brain Mapp	42	18	5814-5826	1002/hbm.25591	Concussion is associated with acute disturbances in brain function and behavior, with potential long‐term effects on brain health. However, it is presently unclear whether there are sex differences in acute and long‐term brain recovery. In this study, magnetic resonance imaging (MRI) was used to scan 61 participants with sport‐related concussion (30 male, 31 female) longitudinally at acute injury…	Author 1	Other (specify)	St. Michael's Hospital, Toronto ON	No	Yes	Available upon request [DAS only],Other (specify)	"The authors have documented all data, methods, and materials used to conduct this research study, and anonymized data will be shared by request from any qualified investigator." - DAS								Data files (e.g., raw or processed quantitative or qualitative data),Supplementary figures and/or tables
H. Lee; S. J. Graham; W. Kuo; F. Lin	2022	Ballistocardiogram suppression in concurrent EEG‐MRI by dynamic modeling of heartbeats	Hum Brain Mapp	43	14	4444-4457	1002/hbm.25965	The ballistocardiogram (BCG), the induced electric potentials by the head motion originating from heartbeats, is a prominent source of noise in electroencephalography (EEG) data during magnetic resonance imaging (MRI). Although methods have been proposed to suppress the BCG artifact, more work considering the variability of cardiac cycles and head motion across time and subjects is needed to prov…	Author 1,Author 2	University of Toronto		No	Yes	Available upon request [DAS only],Other (specify)	"The data that support the findings of this study are available on request from the corresponding author. The data are not publicly available due to privacy or ethical restrictions." - DAS								Data files (e.g., raw or processed quantitative or qualitative data)
M. Ackerman; C. Madampage; L. J. Epp; K. Gartner; A. King	2021	An environmental scan of impacts and interventions for women with methamphetamine use in pregnancy and their children	Int J Gynaecol Obstet	155	2	220-238	1002/ijgo.13851	Background: Indigenous women are overrepresented among people who use (PWU) methamphetamine (MA) due to colonialism and intergenerational trauma. Prenatal methamphetamine exposure (PME) is increasing as the number of PWUMA of childbearing age grows. Yet impacts of MA in pregnancy and effective interventions are not yet well understood. Objective: We conducted an environmental scan of published an…	Author 2	University of Saskatchewan		No	No	No data was shared									Other (specify)	Search string
S. Li; Z. Huang; X. Li; Y. Zhao; X. Jiang; Y. Wen; H. Luo; L. Wang; Q. Guan; I. Cafeeva; D. E. Brooks; C. Y. C. Nguan; J. N. Kizhakkedathu; C. Du	2021	Evaluation of hyperbranched polyglycerol for cold perfusion and storage of donor kidneys in a pig model of kidney autotransplantation	J Biomed Mater Res B Appl Biomater	109	6	853-863	1002/jbm.b.34750	Hyperbranched polyglycerol (HPG) is a biocompatible polyether polymer that is a potential colloid component in a preservation solution for suppressing interstitial edema during cold storage of a donor organ. This study evaluated the outcomes of kidney transplants after cold perfusion and storage with a HPG‐based preservation solution (HPGS) in a pig model of kidney autotransplantation. The left k…	Author 1	University of British Columbia		No	No	No data was shared									Image files,Supplementary figures and/or tables
A. J. Mayhew; S. M. Phillips; N. Sohel; L. Thabane; P. D. McNicholas; R. J. de Souza; G. Parise; P. Raina	2020	The impact of different diagnostic criteria on the association of sarcopenia with injurious falls in the CLSA	J Cachexia Sarcopenia Muscle	11	6	1603-1613	1002/jcsm.12622	Background: Sarcopenia definitions recommend different combinations of variables (lean mass, strength, and physical function) and different methods of adjusting lean mass. The purpose of this paper was to address the gaps in the literature regarding how differences in the operationalization of sarcopenia impact the association between sarcopenia and injurious falls. Methods: Participants included…	Author 2	McMaster University		No	No	No data was shared									Supplementary figures and/or tables
A. A. Dilliott; K. K. Zhang; J. Wang; A. Abrahao; M. A. Binns; S. E. Black; M. Borrie; D. Dowlatshahi; E. Finger; C. E. Fischer; A. Frank; M. Freedman; D. Grimes; A. Hassan; M. Jog; S. Kumar; A. E. Lang; J. Mandzia; M. Masellis; S. H. Pasternak; B. G. Pollock; T. K. Rajji; E. Rogaeva; D. J. Sahlas; G. Saposnik; C. Sato; D. Seitz; C. Shoesmith; T. D. L. Steeves; R. H. Swartz; B. Tan; D. F. Tang‐Wa…	2022	Targeted copy number variant identification across the neurodegenerative disease spectrum	Mol Genet Genomic Med	10	8		1002/mgg3.1986	Background: Although genetic factors are known to contribute to neurodegenerative disease susceptibility, there remains a large amount of heritability unaccounted for across the diagnoses. Copy number variants (CNVs) contribute to these phenotypes, but their presence and influence on disease state remains relatively understudied. Methods: Here, we applied a depth of coverage approach to detect CN…	Author 2	Western University		No	Yes	Available upon request [DAS only]									Data files (e.g., raw or processed quantitative or qualitative data),Supplementary figures and/or tables
C. Kerepesi; T. Bakacs; R. W. Moss; S. Slavin; C. C. Anderson	2020	Significant association between tumor mutational burden and immune-related adverse events during immune checkpoint inhibition therapies	Cancer Immunol Immunother	69	5	683-687	1007/s00262-020-02543-6	More than 2000 immuno-oncology agents are being tested or are in use as a result of the cancer immunotherapy revolution. Manipulation of co-inhibitory receptors has achieved tumor eradication in a minority of patients, but widespread immune-related adverse events (irAEs) compromised tolerance to healthy self-tissues in the majority. We have proposed that a major mechanism of irAEs is similar to a…	Author 1,Author 2	University of Alberta		No	No	No data was shared									Supplementary figures and/or tables
A. Ghachem; L. P. Fried; V. Legault; K. Bandeen-Roche; N. Presse; P. Gaudreau; A. A. Cohen	2021	Evidence from two cohorts for the frailty syndrome as an emergent state of parallel dysregulation in multiple physiological systems	Biogerontology	22	1	63-79	1007/s10522-020-09903-w	Frailty is a clinical syndrome often present in older adults and characterized by a heightened vulnerability to stressors. The biological antecedents and etiology of frailty are unclear despite decades of research: frailty is associated with dysregulation in a wide range of physiological systems, but no specific cause has been identified. Here, we test predictions stemming from the hypothesis tha…	Author 1	Université de Sherbrooke		No	Yes	Available upon request [DAS only],Available upon reasonable request [DAS only],Available upon request via application [DAS only],Other (specify)	"Due to confidentiality concerns, transfer and sharing of individual-level data used in this study require prior approval from the management committees of WHAS and NuAge. For this reason, raw data cannot be made publicly available. Data are however available from the WHAS and NuAge committees upon reasonable request.Code availability All code is available upon request." - DAS	Confidentiality							Data files (e.g., raw or processed quantitative or qualitative data),Supplementary figures and/or tables
D. Matveychuk; E. M. MacKenzie; D. Kumpula; M. S. Song; A. Holt; S. Kar; K. G. Todd; P. L. Wood; G. B. Baker	2022	Overview of the Neuroprotective Effects of the MAO-Inhibiting Antidepressant Phenelzine	Cell Mol Neurobiol	42	1	225-242	1007/s10571-021-01078-3	Phenelzine (PLZ) is a monoamine oxidase (MAO)-inhibiting antidepressant with anxiolytic properties. This multifaceted drug has a number of pharmacological and neurochemical effects in addition to inhibition of MAO, and findings on these effects have contributed to a body of evidence indicating that PLZ also has neuroprotective/neurorescue properties. These attributes are reviewed in this paper an…	Author 1,Author 2	University of Alberta		No	Yes	Available upon reasonable request [DAS only],Other (specify)	"This a review article, but statements are based on the authors’ research. Data can be obtained from the authors on reasonable request." - DAS								Data files (e.g., raw or processed quantitative or qualitative data)
C. Tolledo; M. R. Stocco; S. Miksys; F. J. Gonzalez; R. F. Tyndale	2020	Human CYP2D6 Is Functional in Brain In Vivo: Evidence from Humanized CYP2D6 Transgenic Mice	Mol Neurobiol	57	6	2509-2520	1007/s12035-020-01896-4	CYP2D metabolizes many drugs that act within the brain, and variable expression of CYP2D in the brain may alter local drug and metabolite levels sufficiently to affect behavioral responses. Transgenic mice that express human CYP2D6 (TG) were compared to wild type mice (WT). Following selective inhibition of human CYP2D6 in TG brain, we demonstrated in vivo that human CYP2D6 in the brain was suffi…	Author 2	University of Toronto		No	No	No data was shared									Supplementary figures and/or tables
M. C. Ng; H. El-Alawi; D. Toutant; E. H. Choi; N. Wright; M. Khanam; B. Paunovic; J. H. Ko	2023	A Pilot Study of High-Definition Transcranial Direct Current Stimulation in Refractory Status Epilepticus: The SURESTEP Trial	Neurotherapeutics	20	1	181-194	1007/s13311-022-01317-5	Refractory status epilepticus (RSE) is a life-threatening emergency with high mortality and poor functional outcomes in survivors. Treatment is typically limited to intravenous anesthetic infusions and multiple anti-seizure medications. While ongoing seizures can cause permanent neurological damage, medical therapies also pose severe and life-threatening side effects. We tested the feasibility of…	Author 1,Author 2	University of Manitoba		No	No	No data was shared									Image files,Supplementary figures and/or tables
S. Mitra; W. Lee; K. Hayashi; J. Boyd; M. Milloy; H. Dong; E. Wood; T. Kerr	2021	A Gender Comparative Analysis of Post-Traumatic Stress Disorder among a Community-Based Cohort of People Who Use Drugs in Vancouver, Canada	Addict Behav	115		106793	1016/j.addbeh.2020.106793	Background:: While exposure to traumatic events and subsequent post-traumatic stress disorder (PTSD) are common among people who use drugs (PWUD), little is known about gender-based differences associated with PTSD in this population. We explore gender-based differences in factors associated with a probable PTSD diagnosis in a cohort of PWUD from Vancouver, Canada. Methods:: Data were collected t…	Author 1	University of British Columbia		No	No	No data was shared									Supplementary figures and/or tables
A. Y. Lai; I. L. Joo; A. U. Trivedi; A. Dorr; M. E. Hill; B. Stefanovic; J. McLaurin	2021	Cerebrovascular damage after midlife transient hypertension in non-transgenic and Alzheimer’s disease rats	Brain Res	1758		147369	1016/j.brainres.2021.147369	Hypertension, including transient events, is a major risk factor for developing late-onset dementia and Alzheimer’s disease (AD). Anti-hypertensive drugs facilitate restoration of normotension without amelioration of increased dementia risk suggesting that transient hypertensive insults cause irreversible damage. This study characterized the contribution of transient hypertension to sustained bra…	Author 1	Other (specify)	Sunnybrook Research Institute	No	No	No data was shared									Supplementary figures and/or tables
M. Olivieri; T. Cho; A. Álvarez-Quilón; K. Li; M. J. Schellenberg; M. Zimmermann; N. Hustedt; S. E. Rossi; S. Adam; H. Melo; A. M. Heijink; G. Sastre-Moreno; N. Moatti; R. K. Szilard; A. McEwan; A. K. Ling; A. Serrano-Benitez; T. Ubhi; S. Feng; J. Pawling; I. Delgado-Sainz; M. W. Ferguson; J. W. Dennis; G. W. Brown; F. Cortés-Ledesma; R. S. Williams; A. Martin; D. Xu; D. Durocher	2020	A genetic map of the response to DNA damage in human cells	Cell	182	2	481-496 e421	1016/j.cell.2020.05.040	The response to DNA damage is critical for cellular homeostasis, tumor suppression, immunity and gametogenesis. In order to provide an unbiased and global view of the DNA damage response in human cells, we undertook 31 CRISPR/Cas9 screens against 27 genotoxic agents in the retinal pigment epithelium-1 (RPE1) cell line. These screens identified 890 genes whose loss causes either sensitivity or res…	Author 1	University of Toronto		No	Yes	Available via a repository				Mendeley Data					Data files (e.g., raw or processed quantitative or qualitative data),Supplementary figures and/or tables
H. Lee; G. L. Beilhartz; I. Kucharska; S. Raman; H. Cui; M. H. Y. Lam; H. Liang; J. L. Rubinstein; D. Schramek; J. P. Julien; R. A. Melnyk; M. Taipale	2020	Recognition of Semaphorin Proteins by P. sordellii Lethal Toxin Reveals Principles of Receptor Specificity in Clostridial Toxins	Cell	182	2	345-356 e316	1016/j.cell.2020.06.005	Pathogenic clostridial species secrete potent toxins that induce severe host tissue damage. Paeniclostridium sordellii lethal toxin (TcsL) causes an almost invariably lethal toxic shock syndrome associated with gynecological infections. TcsL is 87% similar to C. difficile TcdB, which enters host cells via Frizzled receptors in colon epithelium. However, P. sordellii infections target vascular end…	Author 2	University of Toronto		No	Yes	Available via a repository				PDB,Other (specify)	Electron Microscopy Data Bank (EMDB)				Data files (e.g., raw or processed quantitative or qualitative data),Supplementary figures and/or tables
K. Nganou-Makamdop; A. Talla; A. A. Sharma; S. Darko; A. Ransier; F. Laboune; J. G. Chipman; G. J. Beilman; T. Hoskuldsson; S. Fourati; T. E. Schmidt; S. Arumugam; N. S. Lima; D. Moon; S. Callisto; J. Schoephoerster; J. Tomalka; P. Mugyenyi; F. Ssali; P. Muloma; P. Ssengendo; A. R. Leda; R. K. Cheu; J. K. Flynn; A. Morou; E. Brunet-Ratnasingham; B. Rodriguez; M. M. Lederman; D. E. Kaufmann; N. R.…	2021	Translocated microbiome composition determines immunological outcome in treated HIV infection	Cell	184	15	3899-3914 e3816	1016/j.cell.2021.05.023	The impact of the microbiome on HIV disease is widely acknowledged although the mechanisms downstream of fluctuations in microbial composition remain speculative. We detected rapid, dynamic changes in translocated microbial constituents during two years after cART initiation. An unbiased systems biology approach revealed two distinct pathways driven by changes in the abundance ratio of Serratia t…	Author 2	Université de Montréal		No	Yes	Available via a repository				GEO					Data files (e.g., raw or processed quantitative or qualitative data),Supplementary figures and/or tables
A. Chang; X. Xiang; J. Wang; C. Lee; T. Arakhamia; M. Simjanoska; C. Wang; Y. Carlomagno; G. Zhang; S. Dhingra; M. Thierry; J. Perneel; B. Heeman; L. M. Forgrave; M. DeTure; M. L. DeMarco; C. N. Cook; R. Rademakers; D. Dickson; L. Petrucelli; M. H. B. Stowell; I. R. A. Mackenzie; A. W. P. Fitzpatrick	2022	Homotypic fibrillization of TMEM106B across diverse neurodegenerative diseases	Cell	185	8	1346-1355 e1315	1016/j.cell.2022.02.026	Misfolding and aggregation of disease-specific proteins, resulting in the formation of filamentous cellular inclusions, is a hallmark of neurodegenerative disease with characteristic filament structures, or conformers, defining each proteinopathy. Here we show that a previously unsolved amyloid fibril comprised of a 135 amino acid C-terminal fragment of TMEM106B is a common finding in distinct hu…	Author 2	University of British Columbia		No	Yes	Available upon request [DAS only],Available via a repository				Institutional Repository,PDB,Other (specify)	Electron Microscopy Data Bank (EMDB); MassIVE IR				Data files (e.g., raw or processed quantitative or qualitative data),Supplementary figures and/or tables
V. Mercier; G. Boucher; D. Devost; K. Bourque; A. Alikashani; C. Beauchamp; A. Bitton; S. Foisy; P. Goyette; G. Charron; T. E. Hébert; J. D. Rioux	2022	IBD-associated G Protein-Coupled Receptor 65 variant compromises signalling and impairs key functions involved in inflammation	Cell Signal	93		110294	1016/j.cellsig.2022.110294	Background and aims:: Inflammatory bowel diseases (IBD) result in chronic inflammation of the gastrointestinal tract. Genetic studies have shown that the GPR65 gene, as well as its missense coding variant, GPR65*Ile231Leu, is associated with IBD. We aimed to define the signalling and biological pathways downstream of GPR65 activation and evaluate the impact of GPR65*231Leu on these. Methods:: We …	Author 1	McGill University,Université de Montréal		No	No	Available in the supplementary files									Data files (e.g., raw or processed quantitative or qualitative data),Supplementary figures and/or tables,Other (specify)	Supplementary methods
C. I. Wells; D. H. Drewry; J. E. Pickett; A. Tjaden; A. Krämer; S. Müller; L. Gyenis; D. Menyhart; D. W. Litchfield; S. Knapp; A. D. Axtman	2021	Development of a potent and selective chemical probe for the pleiotropic kinase CK2	Cell Chem Biol	28	4	546-558 e510	1016/j.chembiol.2020.12.013	Building on the pyrazolopyrimidine CK2 (casein kinase 2) inhibitor scaffold, we designed a small targeted library. Through comprehensive evaluation of inhibitor selectivity, we identified inhibitor 24 (SGC-CK2–1) as a highly potent and cell-active CK2 chemical probe with exclusive selectivity for both human CK2 isoforms. Remarkably, despite years of research pointing to CK2 as a key driver in can…	Author 2	Western University		No	Yes	No data was shared,Other (specify)	"This study did not generate/analyze datasets/code." -DAS								Supplementary figures and/or tables
E. Garreta; P. Prado; M. L. Stanifer; V. Monteil; A. Marco; A. Ullate-Agote; D. Moya-Rull; A. Vilas-Zornoza; C. Tarantino; J. P. Romero; G. Jonsson; R. Oria; A. Leopoldi; A. Hagelkruys; M. Gallo; F. González; P. Domingo-Pedrol; A. Gavaldà; C. H. del Pozo; O. Hasan Ali; P. Ventura-Aguiar; J. M. Campistol; F. Prosper; A. Mirazimi; S. Boulant; J. M. Penninger; N. Montserrat	2022	A diabetic milieu increases ACE2 expression and cellular susceptibility to SARS-CoV-2 infections in human kidney organoids and patient cells	Cell Metab	34	6	857-873 e859	1016/j.cmet.2022.04.009	It is not well understood why diabetic individuals are more prone to develop severe COVID-19. To this, we here established a human kidney organoid model promoting early hallmarks of diabetic kidney disease development. Upon SARS-CoV-2 infection, diabetic-like kidney organoids exhibited higher viral loads compared with their control counterparts. Genetic deletion of the angiotensin-converting enzy…	Author 1	University of British Columbia		No	Yes	Available upon request [DAS only],Available via a repository,Available in the supplementary files				GEO,Mendeley Data,Zenodo					Data files (e.g., raw or processed quantitative or qualitative data),Supplementary figures and/or tables
S. Zheng; A. Kaat; C. Farmer; S. Kanne; S. Georgiades; C. Lord; A. Esler; S. L. Bishop	2021	Extracting Latent Subdimensions of Social Communication: A Cross-measure Factor Analysis RH = Subdimensions of Social Communication	J Am Acad Child Adolesc Psychiatry	60	6	768-782 e766	1016/j.jaac.2020.08.444	Objective: Social communication deficits associated with autism spectrum disorder (ASD) are commonly represented as one behavioral domain. However, increased precision of measurement of social communication is needed to promote more nuanced phenotyping both within the autism spectrum and across diagnostic boundaries. Method: A large sample (N=1470) of 4-to-10-year-old children was aggregated from…	Author 2	McMaster University		No	No	No data was shared									Supplementary figures and/or tables
N. T. H. Pham; M. Létourneau; M. Fortier; G. Bégin; M. S. Al-Abdul-Wahid; F. Pucci; B. Folch; M. Rooman; D. Chatenet; Y. St-Pierre; P. Lagüe; C. Calmettes; N. Doucet	2021	Perturbing dimer interactions and allosteric communication modulates the immunosuppressive activity of human galectin-7	J Biol Chem	297	5		1016/j.jbc.2021.101308	The design of allosteric modulators to control protein function is a key objective in drug discovery programs. Altering functionally essential allosteric residue networks provides unique protein family subtype specificity, minimizes unwanted off-target effects, and helps avert resistance acquisition typically plaguing drugs that target orthosteric sites. In this work, we used protein engineering …	Author 1,Author 2	Institut national de la recherche scientifique,Université Laval		No	Yes	Available via a repository				PDB					Data files (e.g., raw or processed quantitative or qualitative data),Supplementary figures and/or tables
S. B. Carr; E. McClenaghan; A. Elbert; A. Faro; R. Cosgriff; O. Abdrakhmanov; K. Brownlee; P. R. Burgel; C. A. Byrnes; S. Y. Cheng; C. Colombo; H. Corvol; G. Daneau; C. H. Goss; V. Gulmans; H. Gutierrez; S. Harutyunyan; M. Helmick; A. Jung; N. Kashirskaya; E. McKone; J. Melo; P. G. Middleton; P. Mondejar-Lopez; I. de Monestrol; L. Nährlich; R. Padoan; M. Parker; M. D. Pastor-Vivero; S. Rizvi; R. …	2022	Factors associated with clinical progression to severe COVID-19 in people with cystic fibrosis: A global observational study	J Cyst Fibros	21	4	e221-231	1016/j.jcf.2022.06.006	Background: This international study aimed to characterise the impact of acute SARS-CoV-2 infection in people with cystic fibrosis and investigate factors associated with severe outcomes.Methods Data from 22 countries prior to 13th December 2020 and the introduction of vaccines were included. It was de-identified and included patient demographics, clinical characteristics, treatments, outcomes an…	Author 1	Other (specify)	St. Michael's Hospital, Toronto	No	No	No data was shared									Supplementary figures and/or tables
S. G. Nicholls; K. Carroll; S. P. Hey; M. Zwarenstein; J. Z. Zhang; H. P. Nix; J. C. Brehaut; J. E. McKenzie; S. McDonald; C. Weijer; D. A. Fergusson; M. Taljaard	2021	A review of pragmatic trials found a high degree of diversity in design and scope, deficiencies in reporting and trial registry data, and poor indexing	J Clin Epidemiol	137		45-57	1016/j.jclinepi.2021.03.021	Objective:: We established a large database of trials to serve as a resource for future methodological and ethical analyses. Here, we use meta-data to describe the broad landscape of pragmatic trials including research areas, identification as pragmatic, quality of trial registry data and enrolment. Study Design and Setting:: Trials were identified by a validated search filter and included if a p…	Author 1	Other (specify)	Ottawa Hospital Research Institute	No	No	No data was shared									Supplementary figures and/or tables
M. E. Chen; S. M. Naeini; A. Srikrishnaraj; D. J. Drucker; Z. Fesler; P. L. Brubaker	2022	Glucagon-Like Peptide-2 Stimulates S-Phase Entry of Intestinal Lgr5+ Stem Cells	Cell Mol Gastroenterol Hepatol	13	6	1829-1842	1016/j.jcmgh.2022.02.011	Background & Aims: Leucine-rich repeat-containing G-protein–coupled receptor-5 (Lgr5)+/olfactomedin-4 (Olfm4)+ intestinal stem cells (ISCs) in the crypt base are crucial for homeostatic maintenance of the epithelium. The gut hormone, glucagon-like peptide-21–33 (GLP-2), stimulates intestinal proliferation and growth; however, the actions of GLP-2 on the Lgr5+ ISCs remain unclear. The aim of this …	Author 2	University of Toronto		No	No	No data was shared									Supplementary figures and/or tables
K. Neupane; S. Munshi; M. Zhao; D. B. Ritchie; S. M. Ileperuma; M. T. Woodside	2020	Anti-Frameshifting Ligand Active against SARS Coronavirus-2 Is Resistant to Natural Mutations of the Frameshift-Stimulatory Pseudoknot	J Mol Biol	432	21	5843-5847	1016/j.jmb.2020.09.006	SARS-CoV-2 uses −1 programmed ribosomal frameshifting (−1 PRF) to control expression of key viral proteins. Because modulating −1 PRF can attenuate the virus, ligands binding to the RNA pseudoknot that stimulates −1 PRF may have therapeutic potential. Mutations in the pseudoknot have occurred during the pandemic, but how they affect −1 PRF efficiency and ligand activity is unknown. Studying a pan…	Author 1,Author 2	University of Alberta		No	No	No data was shared									Supplementary figures and/or tables
M. Devoucoux; C. Roques; C. Lachance; A. Lashgari; C. Joly-Beauparlant; K. Jacquet; N. Alerasool; A. Prudente; M. Taipale; A. Droit; J. P. Lambert; S. M. Hussein; J. Côté	2022	MRG Proteins Are Shared by Multiple Protein Complexes With Distinct Functions	Mol Cell Proteomics	21	7		1016/j.mcpro.2022.100253	MRG15/MORF4L1 is a highly conserved protein in eukaryotes that contains a chromodomain (CHD) recognizing methylation of lysine 36 on histone H3 (H3K36me3) in chromatin. Intriguingly, it has been reported in the literature to interact with several different factors involved in chromatin modifications, gene regulation, alternative mRNA splicing, and DNA repair by homologous recombination. To get a …	Author 1	Université Laval		No	Yes	Available via a repository,Available in the supplementary files				GEO,Other (specify)	MassIVE				Data files (e.g., raw or processed quantitative or qualitative data),Supplementary figures and/or tables
A. Banerjee; J. Lew; A. Kroeker; K. Baid; P. Aftanas; K. Nirmalarajah; F. Maguire; R. Kozak; R. McDonald; A. Lang; V. Gerdts; S. E. Straus; L. Gilbert; A. X. Li; M. Mozafarihashjin; S. Walmsley; A. C. Gingras; J. L. Wrana; T. Mazzulli; K. Colwill; A. J. McGeer; S. Mubareka; D. Falzarano	2022	Immunogenicity of convalescent and vaccinated sera against clinical isolates of ancestral SARS-CoV-2, Beta, Delta, and Omicron variants	Med (N Y)	3	6	422-432 e423	1016/j.medj.2022.04.002	Background: SARS-CoV-2 Omicron variant of concern (VOC) has evolved multiple mutations within the spike protein, raising concerns of increased antibody evasion. In this study, we assessed the neutralization potential of COVID-19 convalescent sera and sera from vaccinated individuals against ancestral SARS-CoV-2 and VOCs. Methods: The neutralizing activity of sera from 65 coronavirus disease (COVI…	Author 1	University of Saskatchewan,University of Waterloo		No	Yes	Available upon request [DAS only],Available via a repository				BioProject,GitHub,Mendeley Data,Zenodo					Data files (e.g., raw or processed quantitative or qualitative data),Supplementary figures and/or tables
D. Setiaputra; C. Escribano-Diaz; J. K. Reinert; P. Sadana; D. Zong; E. Callen; C. Sifri; J. Seebacher; A. Nussenzweig; N. H. Thomä; D. Durocher	2022	RIF1 acts in DNA repair through phosphopeptide recognition of 53BP1	Mol Cell	82	7	1359-1371 e1359	1016/j.molcel.2022.01.025	The chromatin-binding protein 53BP1 promotes DNA repair by orchestrating the recruitment of downstream effectors including PTIP, RIF1 and shieldin to DNA double-strand break sites. While we know how PTIP recognizes 53BP1, the molecular details of RIF1 recruitment to DNA damage sites remains undefined. Here, we report that RIF1 is a phosphopeptide-binding protein that directly interacts with three…	Author 2	University of Toronto		No	Yes	Available upon request [DAS only],Available via a website						Mendeley Data, doi: 10.17632/ngnjxzy59n.1			Data files (e.g., raw or processed quantitative or qualitative data),Image files,Supplementary figures and/or tables
G. Pujadas; E. M. Varin; L. L. Baggio; E. E. Mulvihill; K. Bang; J. A. Koehler; D. Matthews; D. J. Drucker	2020	The gut hormone receptor GIPR links energy availability to the control of hematopoiesis	Mol Metab	39			1016/j.molmet.2020.101008	Objective: Glucose-dependent insulinotropic polypeptide (GIP) conveys information from ingested nutrients to peripheral tissues, signaling energy availability. The GIP Receptor (GIPR) is also expressed in the bone marrow, notably in cells of the myeloid lineage. However, the importance of gain and loss of GIPR signaling for diverse hematopoietic responses remains unclear. Methods: We assessed the…	Author 1	University of Toronto		No	No	No data was shared									Supplementary figures and/or tables
R. A. Bethlehem; C. Paquola; J. Seidlitz; L. Ronan; B. Bernhardt; C. C. Consortium; K. A. Tsvetanov	2020	Dispersion of functional gradients across the adult lifespan	Neuroimage	222			1016/j.neuroimage.2020.117299	Ageing is commonly associated with changes to segregation and integration of functional brain networks, but, in isolation, current network-based approaches struggle to elucidate changes across the many axes of functional organisation. However, the advent of gradient mapping techniques in neuroimaging provides a new means of studying functional organisation in a multi-dimensional connectivity spac…	Author 2	McGill University		No	Yes	Available via a repository				GitHub					Data files (e.g., raw or processed quantitative or qualitative data),Supplementary figures and/or tables
J. A. Kim; R. L. Bosma; K. S. Hemington; A. Rogachov; N. R. Osborne; J. C. Cheng; J. Oh; B. T. Dunkley; K. D. Davis	2020	Cross-network coupling of neural oscillations in the dynamic pain connectome reflects chronic neuropathic pain in multiple sclerosis	Neuroimage Clin	26			1016/j.nicl.2020.102230	•Abnormal broadband cross-network brain communication in MS-related chronic pain.•Abnormal communication found between the salience network and other networks.•Neuropathic and non-neuropathic pain showed different patterns of abnormality.•Abnormal brain communication was linked to pain intensity and pain interference.•Alpha, beta and gamma bands may play a significant role in chronic pain. Publis…	Author 1	University of Toronto		No	No	No data was shared									Supplementary figures and/or tables
B. Li; M. Zhang; J. Riphagen; K. Morrison Yochim; B. Li; J. Liu; D. H. Salat; I. for the Alzheimer's Disease Neuroimaging	2020	Prediction of clinical and biomarker conformed Alzheimer’s disease and mild cognitive impairment from multi-feature brain structural MRI using age-correction from a large independent lifespan sample	Neuroimage Clin	28			1016/j.nicl.2020.102387	•Age correction based on lifespan sample and structural MRI help AD classification.•The classifier generalizes well in new dataset with different racial compositions.•The classifier could differentiate AD biomarkers in mild cognitive impairment.•The classifier recognized mild cognitive impairment with faster cognitive decline. Publisher: Abstract available from the publisher.	Author 2	Other (specify)	No Canadian institution affiliation; from acknowledgements: "The Canadian Institutes of Health Research is providing funds to support ADNI clinical sites in Canada."	No	No	No data was shared									Supplementary figures and/or tables
N. Corriveau-Lecavalier; M. N. Rajah; S. Mellah; S. Belleville	2021	Latent patterns of task-related functional connectivity in relation to regions of hyperactivation in individuals at risk of Alzheimer’s disease	Neuroimage Clin	30			1016/j.nicl.2021.102643	•Hyperactivation relates to memory-related network dysfunction in SCD+ and MCI.•Hippocampal hyperactivation and connectivity relate to worst memory performance.•In contrast, neocortical hyperactivation and connectivity may reflect compensation. Publisher: Abstract available from the publisher.	Author 2	Université de Montréal		No	No	No data was shared									Supplementary figures and/or tables
N. Baker; S. Wade; M. Triolo; J. Girgis; D. Chwastek; S. Larrigan; P. Feige; R. Fujita; C. Crist; M. Rudnicki; Y. Burelle; M. Khacho	2022	The mitochondrial protein OPA1 regulates the quiescent state of adult muscle stem cells	Cell Stem Cell	29	9	1315-1332 e1319	1016/j.stem.2022.07.010	Quiescence regulation is essential for adult stem cell maintenance and sustained regeneration. Our studies uncovered that physiological changes in mitochondrial shape regulate the quiescent state of adult muscle stem cells (MuSCs). We show that MuSC mitochondria rapidly fragment upon an activation stimulus, via systemic HGF/mTOR, to drive the exit from deep quiescence. Deletion of the mitochondri…	Author 2	University of Ottawa		No	Yes	Available upon request [DAS only],Available via a repository				GEO					Data files (e.g., raw or processed quantitative or qualitative data),Supplementary figures and/or tables
C. R. Chokshi; N. Savage; C. Venugopal; S. K. Singh	2020	A Patient-Derived Xenograft Model of Glioblastoma	STAR Protoc	1	3		1016/j.xpro.2020.100179	Glioblastoma (GBM) remains the most common malignant primary brain tumor in adults with a median survival of less than ~15 months. Further understanding and therapeutic development rely on the use of clinically relevant models of GBM. Here, we present our patient-derived in vitro and in vivo models that enrich for GBM stem cells (GSCs), a subpopulation of tumor cells with stem cell-like propertie…	Author 1	McMaster University		No	Yes	Data sharing is not applicable/possible [DAS only],Other (specify)	"No exclusive data or code was used or generated for this method." - DAS						No data was collected within the publication
N. Majeau; A. Fortin-Archambault; C. Gérard; J. Rousseau; P. Yaméogo; J. P. Tremblay	2022	Serum extracellular vesicles for delivery of CRISPR-CAS9 ribonucleoproteins to modify the dystrophin gene	Mol Ther	30	7	2429-2442	1016/j.ymthe.2022.05.023	Extracellular vesicles (EVs) mediate intercellular biomolecule exchanges in the body, making them promising delivery vehicles for therapeutic cargo. Genetic engineering by the CRISPR system is an interesting therapeutic avenue for genetic diseases such as Duchenne muscular dystrophy (DMD). We developed a simple method for loading EVs with CRISPR ribonucleoproteins (RNPs) consisting of SpCas9 prot…	Author 2	Université Laval		No	No	No data was shared									Supplementary figures and/or tables
A. H. Najafabadi; J. Zhang; M. E. Aikins; Z. I. N. Abadi; F. Liao; Y. Qin; E. B. Okeke; L. M. Scheetz; J. Nam; Y. Xu; D. Adams; P. Lester; T. Hetrick; A. Schwendeman; M. S. Wicha; A. E. Chang; Q. Li; J. J. Moon	2020	Cancer Immunotherapy via Targeting Cancer Stem Cells Using Vaccine Nanodiscs	Nano Lett	20	10	7783-7792	1021/acs.nanolett.0c03414	Cancer stem cells (CSCs) proliferate extensively and drive tumor metastasis and recurrence. CSCs have been identified in over 20 cancer types to date, but it remains unknown how to target and eliminate CSCs in vivo. Aldehyde dehydrogenase (ALDH) is a marker that has been used extensively for isolating CSCs. Here we present a novel approach to target and reduce the frequency of ALDHhigh CSCs by va…	Author 2	Other (specify)	University of Michigan; ".B.O. was supported by an NSERC Postdoctoral Fellowship and a CIHR Postdoctoral Fellowship"	No	No	No data was shared									Supplementary figures and/or tables
T. M. Privalsky; A. M. Soohoo; J. Wang; C. T. Walsh; G. D. Wright; E. M. Gordon; N. S. Gray; C. Khosla	2021	Prospects for Antibacterial Discovery & Development	J Am Chem Soc	143	50	21127-21142	1021/jacs.1c10200	The rising prevalence of multi-drug resistant bacteria is an urgent health crisis that can only be countered through renewed investment in the discovery and development of antibiotics. There is no panacea for the antibacterial resistance crisis; instead, a multi-faceted approach is called for. In this perspective we make the case that, in the face of evolving clinical needs and enabling technolog…	Author 1	McMaster University		No	No	No data was shared									Supplementary figures and/or tables
P. Xiang; X. Yang; L. Escano; I. Dhillon; E. Schneider; J. Clemans-Gibbon; W. Wei; J. Wong; S. X. Wang; D. Tam; Y. Deng; E. Yung; G. B. Morin; P. A. Hoodless; M. Hirst; A. Karsan; F. Kuchenbauer; R. K. Humphries; A. Rouhi	2022	Elucidating the importance and regulation of key enhancers for human MEIS1 expression	Leukemia	36	8	1980-1989	1038/s41375-022-01602-4	Myeloid ecotropic virus insertion site 1 (MEIS1) is essential for normal hematopoiesis and is a critical factor in the pathogenesis of a large subset of acute myeloid leukemia (AML). Despite the clinical relevance of MEIS1, its regulation is largely unknown. To understand the transcriptional regulatory mechanisms contributing to human MEIS1 expression, we created a knock-in green florescent prote…	Author 1	University of British Columbia		No	Yes	Available within the contents of the published article [DAS only],Available in the supplementary files									Data files (e.g., raw or processed quantitative or qualitative data),Supplementary figures and/or tables,Other (specify)	Supplementary materials and methods
K. Vaillancourt; J. Yang; G. G. Chen; V. Yerko; J. F. Théroux; Z. Aouabed; A. Lopez; K. C. Thibeault; E. S. Calipari; B. Labonté; N. Mechawar; C. Ernst; C. Nagy; T. Forne; E. J. Nestler; D. C. Mash; G. Turecki	2021	Cocaine-related DNA methylation in caudate neurons alters 3D chromatin structure of the IRXA gene cluster	Mol Psychiatry	26	7	3134-3151	1038/s41380-020-00909-x	Epigenetic mechanisms, like those involving DNA methylation, are thought to mediate the relationship between chronic cocaine dependence and molecular changes in addiction-related neurocircuitry but have been understudied in human brain. We initially used reduced representation bisulfite sequencing (RRBS) to generate a methylome-wide profile of cocaine dependence in human post-mortem caudate tissu…	Author 1	McGill University		No	No	No data was shared									Supplementary figures and/or tables
L. K. M. Han; R. Dinga; T. Hahn; C. R. K. Ching; L. T. Eyler; L. Aftanas; M. Aghajani; A. Aleman; B. T. Baune; K. Berger; I. Brak; G. B. Filho; A. Carballedo; C. G. Connolly; B. Couvy-Duchesne; K. R. Cullen; U. Dannlowski; C. G. Davey; D. Dima; F. L. S. Duran; V. Enneking; E. Filimonova; S. Frenzel; T. Frodl; C. H. Y. Fu; B. R. Godlewska; I. H. Gotlib; H. J. Grabe; N. A. Groenewold; D. Grotegerd;…	2021	Brain aging in major depressive disorder: results from the ENIGMA major depressive disorder working group	Mol Psychiatry	26	9	5124-5139	1038/s41380-020-0754-0	Major depressive disorder (MDD) is associated with an increased risk of brain atrophy, aging-related diseases, and mortality. We examined potential advanced brain aging in adult MDD patients, and whether this process is associated with clinical characteristics in a large multicenter international dataset. We performed a mega-analysis by pooling brain measures derived from T1-weighted MRI scans fr…	Author 1	University of Alberta,University of Calgary,Dalhousie University,McMaster University		No	No	No data was shared									Supplementary figures and/or tables
A. Palacios-Muñoz; D. de Paula Moreira; V. Silva; I. E. García; F. Aboitiz; M. Zarrei; G. Campos; O. Rennie; J. L. Howe; E. Anagnostou; P. Ambrozewic; S. W. Scherer; M. R. Passos-Bueno; J. Ewer	2022	Mutations in trpγ, the homologue of TRPC6 autism candidate gene, causes autism-like behavioral deficits in Drosophila	Mol Psychiatry	27	8	3328-3342	1038/s41380-022-01555-1	Autism Spectrum Disorder (ASD) is characterized by impaired social communication, restricted interests, and repetitive and stereotyped behaviors. The TRPC6 (transient receptor potential channel 6) represents an ASD candidate gene under an oligogenic/multifactorial model based on the initial description and cellular characterization of an individual with ASD bearing a de novo heterozygous mutation…	Author 1	University of Toronto		No	No	Available in the supplementary files									Data files (e.g., raw or processed quantitative or qualitative data),Supplementary figures and/or tables
T. I. Sheikh; N. Vasli; S. Pastore; K. Kharizi; R. Harripaul; Z. Fattahi; S. Pande; F. Naeem; A. Hussain; A. Mir; O. Islam; K. M. Girisha; M. Irfan; M. Ayub; C. Schwarzer; H. Najmabadi; A. Shukla; V. C. Sladky; V. Z. Braun; I. Garcia-Carpio; A. Villunger; J. B. Vincent	2021	Biallelic mutations in the death domain of PIDD1 impair caspase-2 activation and are associated with intellectual disability	Transl Psychiatry	11			1038/s41398-020-01158-w	PIDD1 encodes p53-Induced Death Domain protein 1, which acts as a sensor surveilling centrosome numbers and p53 activity in mammalian cells. Early results also suggest a role in DNA damage response where PIDD1 may act as a cell-fate switch, through interaction with RIP1 and NEMO/IKKg, activating NF-κB signaling for survival, or as an apoptosis-inducing protein by activating caspase-2. Biallelic t…	Author 2	University of Toronto		No	No	No data was shared									Supplementary figures and/or tables
J. Bralten; J. Widomska; W. D. Witte; D. Yu; C. A. Mathews; J. M. Scharf; J. Buitelaar; J. Crosbie; R. Schachar; P. Arnold; M. Lemire; C. L. Burton; B. Franke; G. Poelmans	2020	Shared genetic etiology between obsessive-compulsive disorder, obsessive-compulsive symptoms in the population, and insulin signaling	Transl Psychiatry	10			1038/s41398-020-0793-y	Obsessive-compulsive symptoms (OCS) in the population have been linked to obsessive-compulsive disorder (OCD) in genetic and epidemiological studies. Insulin signaling has been implicated in OCD. We extend previous work by assessing genetic overlap between OCD, population-based OCS, and central nervous system (CNS) and peripheral insulin signaling. We conducted genome-wide association studies (GW…	Author 2	University of Calgary,University of Toronto		No	Yes	Available upon request [DAS only]									Data files (e.g., raw or processed quantitative or qualitative data),Supplementary figures and/or tables
K. M. Price; K. G. Wigg; E. Eising; Y. Feng; K. Blokland; M. Wilkinson; E. N. Kerr; S. L. Guger; C. Quantitative Trait Working Group of the GenLang; S. E. Fisher; M. W. Lovett; L. J. Strug; C. L. Barr	2022	Hypothesis-driven genome-wide association studies provide novel insights into genetics of reading disabilities	Transl Psychiatry	12			1038/s41398-022-02250-z	Reading Disability (RD) is often characterized by difficulties in the phonology of the language. While the molecular mechanisms underlying it are largely undetermined, loci are being revealed by genome-wide association studies (GWAS). In a previous GWAS for word reading (Price, 2020), we observed that top single-nucleotide polymorphisms (SNPs) were located near to or in genes involved in neuronal…	Author 1	University of Toronto		No	Yes	Available upon request via application [DAS only],Available via a website,Available in the supplementary files		No details provided				GenLang			Data files (e.g., raw or processed quantitative or qualitative data),Supplementary figures and/or tables
Y. Zou; A. Grigorian; K. G. Kennedy; C. C. Zai; S. Shao; J. L. Kennedy; A. C. Andreazza; S. H. Ameis; C. Heyn; B. J. Maclntosh; B. I. Goldstein	2022	Differential association of antioxidative defense genes with white matter integrity in youth bipolar disorder	Transl Psychiatry	12			1038/s41398-022-02261-w	Oxidative stress is associated with white matter diffusion metrics in adults with bipolar disorder (BD). We examined the association of single-nucleotide polymorphisms in the oxidative stress system, superoxide dismutase-2 (SOD2) rs4880 and glutathione peroxidase-3 (GPX3) rs3792797 with fractional anisotropy (FA) and radial diffusivity (RD) in youth with BD. Participants included 104 youth (age 1…	Author 1,Author 2	University of Toronto		No	No	No data was shared									Supplementary figures and/or tables
T. Shorstova; W. D. Foulkes; M. Witcher	2021	Achieving clinical success with BET inhibitors as anti-cancer agents	Br J Cancer	124	9	1478-1490	1038/s41416-021-01321-0	The transcriptional upregulation of oncogenes is a driving force behind the progression of many tumours. However, until a decade ago, the concept of ‘switching off’ these oncogenic pathways represented a formidable challenge. Research has revealed that members of the bromo- and extra-terminal domain (BET) motif family are key activators of oncogenic networks in a spectrum of cancers; their functi…	Author 1	McGill University		No	Yes	Data sharing is not applicable/possible [DAS only]							No additional information was provided
M. Rouleau; F. Nguyen Van Long; V. Turcotte; P. Caron; L. Lacombe; A. Aprikian; F. Saad; M. Carmel; S. Chevalier; E. Lévesque; C. Guillemette	2023	Extensive metabolic consequences of human glycosyltransferase gene knockouts in prostate cancer	Br J Cancer	128	2	285-296	1038/s41416-022-02040-w	Background: Naturally occurring germline gene deletions (KO) represent a unique setting to interrogate gene functions. Complete deletions and differential expression of the human glycosyltransferase UGT2B17 and UGT2B28 genes are linked to prostate cancer (PCa) risk and progression, leukaemia, autoimmune and other diseases. Methods: The systemic metabolic consequences of UGT deficiencies were exam…	Author 1	Université Laval		No	Yes	Available in the supplementary files,Data sharing is not applicable/possible [DAS only]							No additional information was provided		Data files (e.g., raw or processed quantitative or qualitative data),Supplementary figures and/or tables,Transparent reporting form (includes PRISMA)		Data was shared in the supplementary files, but this was not noted in the DAS, which stated only "not applicable."
J. Baya Mdzomba; S. Joly; L. Rodriguez; A. Dirani; P. Lassiaz; F. Behar-Cohen; V. Pernet	2020	Nogo-A-targeting antibody promotes visual recovery and inhibits neuroinflammation after retinal injury	Cell Death Dis	11	2		1038/s41419-020-2302-x	N-Methyl-D-aspartate (NMDA)-induced neuronal cell death is involved in a large spectrum of diseases affecting the brain and the retina such as Alzheimer’s disease and diabetic retinopathy. Associated neurological impairments may result from the inhibition of neuronal plasticity by Nogo-A. The objective of the current study was to determine the contribution of Nogo-A to NMDA excitotoxicity in the …	Author 1	Université Laval		No	No	No data was shared									Image files,Supplementary figures and/or tables
Y. Bian; R. Zheng; F. P. Bayer; C. Wong; Y. C. Chang; C. Meng; D. P. Zolg; M. Reinecke; J. Zecha; S. Wiechmann; S. Heinzlmeir; J. Scherr; B. Hemmer; M. Baynham; A. C. Gingras; O. Boychenko; B. Kuster	2020	Robust, reproducible and quantitative analysis of thousands of proteomes by micro-flow LC–MS/MS	Nat Commun	11			1038/s41467-019-13973-x	Nano-flow liquid chromatography tandem mass spectrometry (nano-flow LC–MS/MS) is the mainstay in proteome research because of its excellent sensitivity but often comes at the expense of robustness. Here we show that micro-flow LC–MS/MS using a 1 × 150 mm column shows excellent reproducibility of chromatographic retention time (<0.3% coefficient of variation, CV) and protein quantification (<7.5% …	Author 1	Other (specify)	Sinai Health System, Toronto, ON	No	Yes	Available upon request [DAS only],Available via a repository,Available in the supplementary files				Other (specify)	ProteomeXchange Consortium				Data files (e.g., raw or processed quantitative or qualitative data),Readme files,Supplementary figures and/or tables,Transparent reporting form (includes PRISMA)
H. Yang; F. Ito; A. D. Wolfe; S. Li; N. Mohammadzadeh; R. P. Love; M. Yan; B. Zirkle; A. Gaba; L. Chelico; X. S. Chen	2020	Understanding the structural basis of HIV-1 restriction by the full length double-domain APOBEC3G	Nat Commun	11			1038/s41467-020-14377-y	APOBEC3G, a member of the double-domain cytidine deaminase (CD) APOBEC, binds RNA to package into virions and restrict HIV-1 through deamination-dependent or deamination-independent inhibition. Mainly due to lack of a full-length double-domain APOBEC structure, it is unknown how CD1/CD2 domains connect and how dimerization/multimerization is linked to RNA binding and virion packaging for HIV-1 re…	Author 2	University of Saskatchewan		No	Yes	Available upon reasonable request [DAS only],Available via a repository,Other (specify)	"The data for the four coordinates and experimental structure factors of the full-length rA3G have been deposited in the Protein Data Bank (PDB) with the accession numbers 6P40, 6P3Z, 6P3X, and 6P3Y. The source data underlying Figs. 2 (inset c, d), 3, 4, and Supplementary Figs. 3, 6, 7, 8, 10, and Table 3 are provided in a combined Source Data file. The datasets generated during and/or analysed d…			PDB					Data files (e.g., raw or processed quantitative or qualitative data),Supplementary figures and/or tables,Transparent reporting form (includes PRISMA)
M. D. Valyear; I. Glovaci; A. Zaari; S. Lahlou; I. Trujillo-Pisanty; C. Andrew Chapman; N. Chaudhri	2020	Dissociable mesolimbic dopamine circuits control responding triggered by alcohol-predictive discrete cues and contexts	Nat Commun	11			1038/s41467-020-17543-4	Context can influence reactions to environmental cues and this elemental process has implications for substance use disorder. Using an animal model, we show that an alcohol-associated context elevates entry into a fluid port triggered by a conditioned stimulus (CS) that predicted alcohol (CS-triggered alcohol-seeking). This effect persists across multiple sessions and, after it diminishes in exti…	Author 1	Concordia University		No	Yes	Available in the supplementary files									Data files (e.g., raw or processed quantitative or qualitative data),Readme files,Supplementary figures and/or tables,Transparent reporting form (includes PRISMA),Videos
B. Manoranjan; C. Venugopal; D. Bakhshinyan; A. A. Adile; L. Richards; M. M. Kameda-Smith; O. Whitley; A. Dvorkin-Gheva; M. Subapanditha; N. Savage; N. Tatari; D. McKenna; B. Bassey-Archibong; N. Winegarden; R. Hallett; J. P. Provias; B. Yarascavitch; O. Ajani; A. Fleming; G. D. Bader; T. J. Pugh; B. W. Doble; S. K. Singh	2020	Wnt activation as a therapeutic strategy in medulloblastoma	Nat Commun	11			1038/s41467-020-17953-4	Medulloblastoma (MB) is defined by four molecular subgroups (Wnt, Shh, Group 3, Group 4) with Wnt MB having the most favorable prognosis. Since prior reports have illustrated the antitumorigenic role of Wnt activation in Shh MB, we aimed to assess the effects of activated canonical Wnt signaling in Group 3 and 4 MBs. By using primary patient-derived MB brain tumor-initiating cell (BTIC) lines, we…	Author 1,Author 2	McMaster University		No	Yes	Available via a repository,Available via a website,Available in the supplementary files				GEO		CReSCENT; Single Cell Portal			Data files (e.g., raw or processed quantitative or qualitative data),Supplementary figures and/or tables,Transparent reporting form (includes PRISMA)
M. T. Buchko; N. Boroumand; J. C. Cheng; A. Hirji; K. Halloran; D. H. Freed; J. Nagendran	2020	Clinical transplantation using negative pressure ventilation ex situ lung perfusion with extended criteria donor lungs	Nat Commun	11			1038/s41467-020-19581-4	Lung transplantation remains the best treatment option for end-stage lung disease; however, is limited by a shortage of donor grafts. Ex situ lung perfusion, also known as ex vivo lung perfusion, has been shown to allow for the safe evaluation and reconditioning of extended criteria donor lungs, increasing donor utilization. Negative pressure ventilation ex situ lung perfusion has been shown, pre…	Author 2	University of Alberta		No	Yes	Available upon request [DAS only]									Supplementary figures and/or tables,Transparent reporting form (includes PRISMA)
J. Beenstock; S. M. Ona; J. Porat; S. Orlicky; L. C. K. Wan; D. F. Ceccarelli; P. Maisonneuve; R. K. Szilard; Z. Yin; D. Setiaputra; D. Y. L. Mao; M. Khan; S. Raval; D. C. Schriemer; M. A. Bayfield; D. Durocher; F. Sicheri	2020	A substrate binding model for the KEOPS tRNA modifying complex	Nat Commun	11			1038/s41467-020-19990-5	The KEOPS complex, which is conserved across archaea and eukaryotes, is composed of four core subunits; Pcc1, Kae1, Bud32 and Cgi121. KEOPS is crucial for the fitness of all organisms examined. In humans, pathogenic mutations in KEOPS genes lead to Galloway–Mowat syndrome, an autosomal-recessive disease causing childhood lethality. Kae1 catalyzes the universal and essential tRNA modification N6-t…	Author 1,Author 2	University of Toronto		No	Yes	Available upon reasonable request [DAS only],Available via a repository,Available via a website,Available within the contents of the published article [DAS only],Available in the supplementary files				PDB,Other (specify)	BMRB; ProteomeXchange	GtRNAdb			Data files (e.g., raw or processed quantitative or qualitative data),Supplementary figures and/or tables,Transparent reporting form (includes PRISMA)
P. Park; J. Georgiou; T. M. Sanderson; K. H. Ko; H. Kang; J. Kim; C. A. Bradley; Z. A. Bortolotto; M. Zhuo; B. K. Kaang; G. L. Collingridge	2021	PKA drives an increase in AMPA receptor unitary conductance during LTP in the hippocampus	Nat Commun	12			1038/s41467-020-20523-3	Long-term potentiation (LTP) at hippocampal CA1 synapses can be expressed by an increase either in the number (N) of AMPA (α-amino-3-hydroxy-5-methyl-4-isoxazole propionic acid) receptors or in their single channel conductance (γ). Here, we have established how these distinct synaptic processes contribute to the expression of LTP in hippocampal slices obtained from young adult rodents. LTP induce…	Author 2	University of Toronto		No	Yes	Available upon reasonable request [DAS only]									Data files (e.g., raw or processed quantitative or qualitative data),Supplementary figures and/or tables,Transparent reporting form (includes PRISMA)
N. Ghaddar; S. Wang; B. Woodvine; J. Krishnamoorthy; V. van Hoef; C. Darini; U. Kazimierczak; N. Ah-son; H. Popper; M. Johnson; L. Officer; A. Teodósio; M. Broggini; K. K. Mann; M. Hatzoglou; I. Topisirovic; O. Larsson; J. Le Quesne; A. E. Koromilas	2021	The integrated stress response is tumorigenic and constitutes a therapeutic liability in KRAS-driven lung cancer	Nat Commun	12			1038/s41467-021-24661-0	The integrated stress response (ISR) is an essential stress-support pathway increasingly recognized as a determinant of tumorigenesis. Here we demonstrate that ISR is pivotal in lung adenocarcinoma (LUAD) development, the most common histological type of lung cancer and a leading cause of cancer death worldwide. Increased phosphorylation of the translation initiation factor eIF2 (p-eIF2α), the fo…	Author 1	McGill University		No	Yes	Available via a repository,Available within the contents of the published article [DAS only],Available in the supplementary files				GEO					Data files (e.g., raw or processed quantitative or qualitative data),Supplementary figures and/or tables,Transparent reporting form (includes PRISMA)
K. Neupane; M. Zhao; A. Lyons; S. Munshi; S. M. Ileperuma; D. B. Ritchie; N. Q. Hoffer; A. Narayan; M. T. Woodside	2021	Structural dynamics of single SARS-CoV-2 pseudoknot molecules reveal topologically distinct conformers	Nat Commun	12			1038/s41467-021-25085-6	The RNA pseudoknot that stimulates programmed ribosomal frameshifting in SARS-CoV-2 is a possible drug target. To understand how it responds to mechanical tension applied by ribosomes, thought to play a key role during frameshifting, we probe its structural dynamics using optical tweezers. We find that it forms multiple structures: two pseudoknotted conformers with different stability and barrier…	Author 2	University of Alberta		No	Yes	Available upon reasonable request [DAS only],Available via a repository				figshare					Data files (e.g., raw or processed quantitative or qualitative data),Supplementary figures and/or tables,Transparent reporting form (includes PRISMA)
A. Bulut-Karslioglu; H. Jin; Y. K. Kim; B. Cho; M. Guzman-Ayala; A. J. K. Williamson; M. Hejna; M. Stötzel; A. D. Whetton; J. S. Song; M. Ramalho-Santos	2021	Chd1 protects genome integrity at promoters to sustain hypertranscription in embryonic stem cells	Nat Commun	12			1038/s41467-021-25088-3	Stem and progenitor cells undergo a global elevation of nascent transcription, or hypertranscription, during key developmental transitions involving rapid cell proliferation. The chromatin remodeler Chd1 mediates hypertranscription in pluripotent cells but its mechanism of action remains poorly understood. Here we report a novel role for Chd1 in protecting genome integrity at promoter regions by …	Author 1,Author 2	University of Toronto		No	Yes	Available via a repository,Available in the supplementary files				GEO,Other (specify)	ProteomeXchange				Data files (e.g., raw or processed quantitative or qualitative data),Readme files,Supplementary figures and/or tables,Transparent reporting form (includes PRISMA)
L. Dion-Albert; A. Cadoret; E. Doney; F. N. Kaufmann; K. A. Dudek; B. Daigle; L. F. Parise; F. Cathomas; N. Samba; N. Hudson; M. Lebel; C. Signature; M. Campbell; G. Turecki; N. Mechawar; C. Menard	2022	Vascular and blood-brain barrier-related changes underlie stress responses and resilience in female mice and depression in human tissue	Nat Commun	13			1038/s41467-021-27604-x	Prevalence, symptoms, and treatment of depression suggest that major depressive disorders (MDD) present sex differences. Social stress-induced neurovascular pathology is associated with depressive symptoms in male mice; however, this association is unclear in females. Here, we report that chronic social and subchronic variable stress promotes blood-brain barrier (BBB) alterations in mood-related …	Author 1	Université Laval		No	Yes	Available via a repository,Available within the contents of the published article [DAS only],Available in the supplementary files,Other (specify)	Supplmentary files of other articles			GEO					Data files (e.g., raw or processed quantitative or qualitative data),Supplementary figures and/or tables,Transparent reporting form (includes PRISMA)
K. Asleh; G. L. Negri; S. E. Spencer Miko; S. Colborne; C. S. Hughes; X. Q. Wang; D. Gao; C. B. Gilks; S. K. L. Chia; T. O. Nielsen; G. B. Morin	2022	Proteomic analysis of archival breast cancer clinical specimens identifies biological subtypes with distinct survival outcomes	Nat Commun	13			1038/s41467-022-28524-0	Despite advances in genomic classification of breast cancer, current clinical tests and treatment decisions are commonly based on protein level information. Formalin-fixed paraffin-embedded (FFPE) tissue specimens with extended clinical outcomes are widely available. Here, we perform comprehensive proteomic profiling of 300 FFPE breast cancer surgical specimens, 75 of each PAM50 subtype, from pat…	Author 1	University of British Columbia		No	Yes	Available upon request via application [DAS only],Available via a repository,Available via a website,Available within the contents of the published article [DAS only],Available in the supplementary files,Data sharing is not applicable/possible [DAS only],Other (specify)	Supplementary files of other published articles	Confidentiality,Data access/transfer/use agreement		GitHub,Other (specify)	ProteomeXchange	Genetic Pathology Evaluation Center	Confidentiality		Data files (e.g., raw or processed quantitative or qualitative data),Readme files,Supplementary figures and/or tables,Transparent reporting form (includes PRISMA)		An exceptional DAS.
C. Chang; M. Rajasekaran; Y. Qiao; H. Dong; Y. Wang; H. Xia; A. Deivasigamani; M. Wu; K. Sekar; H. Gao; M. Sun; Y. Niu; Q. Li; L. Tao; Z. Yan; M. Wang; S. Chen; S. Zhao; D. Chen; L. Li; F. Yang; H. Gao; B. Chen; L. Su; L. Xu; Y. Chen; V. P. Seshachalam; G. Chen; J. Gunaratne; W. Hong; J. Shi; G. Chen; D. S. Grierson; B. Chabot; T. Xie; K. M. Hui; J. Chen	2022	The aberrant upregulation of exon 10-inclusive SREK1 through SRSF10 acts as an oncogenic driver in human hepatocellular carcinoma	Nat Commun	13			1038/s41467-022-29016-x	Deregulation of alternative splicing is implicated as a relevant source of molecular heterogeneity in cancer. However, the targets and intrinsic mechanisms of splicing in hepatocarcinogenesis are largely unknown. Here, we report a functional impact of a Splicing Regulatory Glutamine/Lysine-Rich Protein 1 (SREK1) variant and its regulator, Serine/arginine-rich splicing factor 10 (SRSF10). HCC pati…	Author 1	University of British Columbia,Université de Sherbrooke		No	Yes	Available via a repository,Available within the contents of the published article [DAS only],Available in the supplementary files				GEO,Other (specify)	PRIDE; ArrayExpress				Data files (e.g., raw or processed quantitative or qualitative data),Supplementary figures and/or tables,Transparent reporting form (includes PRISMA)
D. C. M. Yeates; D. Leavitt; S. Sujanthan; N. Khan; D. Alushaj; A. C. H. Lee; R. Ito	2022	Parallel ventral hippocampus-lateral septum pathways differentially regulate approach-avoidance conflict	Nat Commun	13			1038/s41467-022-31082-0	The ability to resolve an approach-avoidance conflict is critical to adaptive behavior. The ventral CA3 (vCA3) and CA1 (vCA1) subfields of the ventral hippocampus (vHPC) have been shown to facilitate avoidance and approach behavior, respectively, in the face of motivational conflict, but the neural circuits by which this subfield-specific regulation is implemented is unknown. We demonstrate that …	Author 1,Author 2	University of Toronto		No	Yes	Available via a repository,Available in the supplementary files				Open Science Framework					Data files (e.g., raw or processed quantitative or qualitative data),Supplementary figures and/or tables,Transparent reporting form (includes PRISMA)
B. Hunter; M. Benoit; A. B. Asenjo; C. Doubleday; D. Trofimova; C. Frazer; I. Shoukat; H. Sosa; J. S. Allingham	2022	Kinesin-8-specific loop-2 controls the dual activities of the motor domain according to tubulin protofilament shape	Nat Commun	13			1038/s41467-022-31794-3	Kinesin-8s are dual-activity motor proteins that can move processively on microtubules and depolymerize microtubule plus-ends, but their mechanism of combining these distinct activities remains unclear. We addressed this by obtaining cryo-EM structures (2.6–3.9 Å) of Candida albicans Kip3 in different catalytic states on the microtubule lattice and on a curved microtubule end mimic. We also deter…	Author 2	Queen's University		No	Yes	Available via a repository,Available in the supplementary files				PDB,Other (specify)	Electron Microscopy Data Bank (EMDB)				Data files (e.g., raw or processed quantitative or qualitative data),Supplementary figures and/or tables,Transparent reporting form (includes PRISMA),Videos
A. Gagarinova; A. Hosseinnia; M. Rahmatbakhsh; Z. Istace; S. Phanse; M. T. Moutaoufik; M. Zilocchi; Q. Zhang; H. Aoki; M. Jessulat; S. Kim; K. A. Aly; M. Babu	2022	Auxotrophic and prototrophic conditional genetic networks reveal the rewiring of transcription factors in Escherichia coli	Nat Commun	13			1038/s41467-022-31819-x	Bacterial transcription factors (TFs) are widely studied in Escherichia coli. Yet it remains unclear how individual genes in the underlying pathways of TF machinery operate together during environmental challenge. Here, we address this by applying an unbiased, quantitative synthetic genetic interaction (GI) approach to measure pairwise GIs among all TF genes in E. coli under auxotrophic (rich med…	Author 1	University of Regina		No	Yes	Available via a repository,Available via a website,Available in the supplementary files				BioProject,RefSeq		Babu Lab, University of Regina			Data files (e.g., raw or processed quantitative or qualitative data),Readme files,Supplementary figures and/or tables,Transparent reporting form (includes PRISMA)
N. R. Genuth; Z. Shi; K. Kunimoto; V. Hung; A. F. Xu; C. H. Kerr; G. C. Tiu; J. A. Oses-Prieto; R. E. A. Salomon-Shulman; J. D. Axelrod; A. L. Burlingame; K. M. Loh; M. Barna	2022	A stem cell roadmap of ribosome heterogeneity reveals a function for RPL10A in mesoderm production	Nat Commun	13			1038/s41467-022-33263-3	Recent findings suggest that the ribosome itself modulates gene expression. However, whether ribosomes change composition across cell types or control cell fate remains unknown. Here, employing quantitative mass spectrometry during human embryonic stem cell differentiation, we identify dozens of ribosome composition changes underlying cell fate specification. We observe upregulation of RPL10A/uL1…	Author 2	Other (specify)	Stanford University; Craig H. Kerr "Canadian Institutes for Health Research Fellowship (C.H.K.)"	No	Yes	Available upon request [DAS only],Available via a repository,Other (specify)	"All processed mass spectrometry and sequencing data are available in the supplementary data files. Raw sequencing data have been deposited in the Gene Expression Omnibus under accession number GSE177520. Raw mass spectrometry data have been deposited in the ProteomeXchange with identifier PXD032904. The structure of the human ribosome utilized here was accessed from the Protein Data Bank (PDB: 4…			GEO,PDB,Other (specify)	ProteomeXChange				Data files (e.g., raw or processed quantitative or qualitative data),Supplementary figures and/or tables,Transparent reporting form (includes PRISMA),Videos
M. Jussila; C. W. Boswell; N. W. Griffiths; P. G. Pumputis; B. Ciruna	2022	Live imaging and conditional disruption of native PCP activity using endogenously tagged zebrafish sfGFP-Vangl2	Nat Commun	13			1038/s41467-022-33322-9	Tissue-wide coordination of polarized cytoskeletal organization and cell behaviour, critical for normal development, is controlled by asymmetric membrane localization of non-canonical Wnt/planar cell polarity (PCP) signalling components. Understanding the dynamic regulation of PCP thus requires visualization of these polarity proteins in vivo. Here we utilize CRISPR/Cas9 genome editing to introdu…	Author 1	University of Toronto		No	Yes	Available upon request [DAS only],Available in the supplementary files,Other (specify)	"Raw imaging files are available upon request due to large size. Source data are provided with this paper." - DAS								Data files (e.g., raw or processed quantitative or qualitative data),Readme files,Transparent reporting form (includes PRISMA),Videos
P. W. Chrystal; N. J. Lambacher; L. P. Doucette; J. Bellingham; E. R. Schiff; N. C. L. Noel; C. Li; S. Tsiropoulou; G. A. Casey; Y. Zhai; N. J. Nadolski; M. H. Majumder; J. Tagoe; F. D’Esposito; M. F. Cordeiro; S. Downes; J. Clayton-Smith; J. Ellingford; C. Genomics England Research; O. A. Mahroo; J. C. Hocking; M. E. Cheetham; A. R. Webster; G. Jansen; O. E. Blacque; W. T. Allison; P. Y. B. Au; …	2022	The inner junction protein CFAP20 functions in motile and non-motile cilia and is critical for vision	Nat Commun	13			1038/s41467-022-33820-w	Motile and non-motile cilia are associated with mutually-exclusive genetic disorders. Motile cilia propel sperm or extracellular fluids, and their dysfunction causes primary ciliary dyskinesia. Non-motile cilia serve as sensory/signalling antennae on most cell types, and their disruption causes single-organ ciliopathies such as retinopathies or multi-system syndromes. CFAP20 is a ciliopathy candi…	Author 1	University of Alberta,University of Calgary,Simon Fraser University		No	Yes	Available via a repository,Available via a website,Available within the contents of the published article [DAS only],Available in the supplementary files				PDB,Other (specify)	ClinVar, ENSEMBL	Genomics England			Data files (e.g., raw or processed quantitative or qualitative data),Supplementary figures and/or tables,Transparent reporting form (includes PRISMA)
C. Foguet; Y. Xu; S. C. Ritchie; S. A. Lambert; E. Persyn; A. P. Nath; E. E. Davenport; D. J. Roberts; D. S. Paul; E. Di Angelantonio; J. Danesh; A. S. Butterworth; C. Yau; M. Inouye	2022	Genetically personalised organ-specific metabolic models in health and disease	Nat Commun	13			1038/s41467-022-35017-7	Understanding how genetic variants influence disease risk and complex traits (variant-to-function) is one of the major challenges in human genetics. Here we present a model-driven framework to leverage human genome-scale metabolic networks to define how genetic variants affect biochemical reaction fluxes across major human tissues, including skeletal muscle, adipose, liver, brain and heart. As pr…	Author 1	Other (specify)	University of Cambridge	No	Yes	Available upon reasonable request [DAS only],Available via a repository,Available in the supplementary files,Data sharing is not applicable/possible [DAS only],Other (specify)	Supplementary files of other articles			GitHub,Zenodo,Other (specify)	PredictDB Data Repository; GTEx		Confidentiality		Data files (e.g., raw or processed quantitative or qualitative data),Readme files,Supplementary figures and/or tables,Transparent reporting form (includes PRISMA)
K. Brown; C. A. Thomson; S. Wacker; M. Drikic; R. Groves; V. Fan; I. A. Lewis; K. D. McCoy	2023	Microbiota alters the metabolome in an age- and sex- dependent manner in mice	Nat Commun	14			1038/s41467-023-37055-1	Commensal bacteria are major contributors to mammalian metabolism. We used liquid chromatography mass spectrometry to study the metabolomes of germ-free, gnotobiotic, and specific-pathogen-free mice, while also evaluating the influence of age and sex on metabolite profiles. Microbiota modified the metabolome of all body sites and accounted for the highest proportion of variation within the gastro…	Author 1	University of Calgary		No	Yes	Available via a repository,Available in the supplementary files				GitHub,SRA,Other (specify)	Metabolomics Workbench database				Data files (e.g., raw or processed quantitative or qualitative data),Supplementary figures and/or tables,Transparent reporting form (includes PRISMA)
M. A. Machado; C. S. Moura; M. Abrahamowicz; B. J. Ward; L. Pilote; S. Bernatsky	2021	Relative effectiveness of influenza vaccines in elderly persons in the United States, 2012/2013-2017/2018 seasons	NPJ Vaccines	6			1038/s41541-021-00373-w	Influenza immunization protects seniors against influenza and its potentially serious complications. It is uncertain whether standard-dose (SD) quadrivalent vaccine offers better protection over other formulations in the elderly. In this study, we compared the effectiveness of SD-trivalent, high-dose (HD) trivalent, SD-quadrivalent, and adjuvanted trivalent vaccines in seniors (≥65 years) in a re…	Author 1	McGill University		No	Yes	Available via a website,Data sharing is not applicable/possible [DAS only],Other (specify)	"IBM MarketScan Medicare Supplemental Database is not in the public domain but is available to researchers at a cost. Data were used in compliance with privacy and confidentiality requirements." - DAS					IBM MarketScan Medicare Supplemental Database	Proprietary restrictions		Data files (e.g., raw or processed quantitative or qualitative data),Supplementary figures and/or tables,Transparent reporting form (includes PRISMA)
K. A. Holder; D. P. Ings; D. O. A. Harnum; R. S. Russell; M. D. Grant	2022	Moderate to severe SARS-CoV-2 infection primes vaccine-induced immunity more effectively than asymptomatic or mild infection	NPJ Vaccines	7			1038/s41541-022-00546-1	Hybrid immunity induced by vaccination following recovery from SARS-CoV-2 infection is more robust than immunity induced by either infection or vaccination alone. To investigate how infection severity influenced the strength and character of subsequent vaccine-induced humoral or cellular immune responses against SARS-CoV-2, we assessed humoral and cellular immune responses against SARS-CoV-2 foll…	Author 1,Author 2	Memorial University of Newfoundland		No	Yes	Available upon request [DAS only],Other (specify)	"Data supporting the findings of this study and preserving anonymity of study participants will be made available from the corresponding authors through electronic correspondence for legitimate scientific purposes." - DAS								Transparent reporting form (includes PRISMA)
Z. Zhang; N. Denans; Y. Liu; O. Zhulyn; H. D. Rosenblatt; M. Wernig; M. Barna	2021	Optogenetic manipulation of cellular communication using engineered myosin motors	Nat Cell Biol	23	2	198-208	1038/s41556-020-00625-2	Cells achieve highly efficient and accurate communication through cellular projections such as neurites and filopodia, yet there is a lack of genetically encoded tools that can selectively manipulate their composition and dynamics. Here, we present a versatile optogenetic toolbox of artificial multi-headed myosin motors that can move bidirectionally within long cellular extensions and allow for t…	Author 2	Other (specify)	Stanford University; "O. Zhulyn is a Simons Fellow of the Helen Hay Whitney Foundation (HHWF) and in part supported by the Canadian Institutes for Health Research (CIHR) Fellowship"	No	Yes	Available upon request [DAS only],Available in the supplementary files,Other (specify)	"All source data is provided in the supplementary material. Other supporting data of this study is available upon request to the corresponding author." -DAS								Data files (e.g., raw or processed quantitative or qualitative data),Supplementary figures and/or tables,Videos
A. Gagliardi; V. L. Porter; Z. Zong; R. Bowlby; E. Titmuss; C. Namirembe; N. B. Griner; H. Petrello; J. Bowen; S. K. Chan; L. Culibrk; T. M. Darragh; M. H. Stoler; T. C. Wright; P. Gesuwan; M. A. Dyer; Y. Ma; K. L. Mungall; S. J. Jones; C. Nakisige; K. Novik; J. Orem; M. Origa; J. M. Gastier-Foster; R. Yarchoan; C. Casper; G. B. Mills; J. S. Rader; A. I. Ojesina; D. S. Gerhard; A. J. Mungall; M. …	2020	Analysis of Ugandan cervical carcinomas identifies human papillomavirus clade-specific epigenome and transcriptome landscapes	Nat Genet	52	8	800-810	1038/s41588-020-0673-7	Cervical cancer is the most common cancer affecting sub-Saharan African women and is prevalent among HIV positive (HIV+) patients. No comprehensive profiling of cancer genomes, transcriptomes or epigenomes has been performed in this population to date. We characterized 118 tumors from Ugandan patients, of which 72 were HIV+, and performed extended mutation analysis on an additional 89 cases. We d…	Author 2	University of British Columbia		No	Yes	Available via a repository				dbGaP,Genomic Data Commons,Institutional Repository					Data files (e.g., raw or processed quantitative or qualitative data),Supplementary figures and/or tables
B. J. Reisman; H. Guo; H. E. Ramsey; M. T. Wright; B. I. Reinfeld; P. B. Ferrell; G. A. Sulikowski; W. K. Rathmell; M. R. Savona; L. Plate; J. L. Rubinstein; B. O. Bachmann	2022	Apoptolidin family glycomacrolides target leukemia through inhibition of ATP synthase	Nat Chem Biol	18	4	360-367	1038/s41589-021-00900-9	Cancer cells have long been recognized to exhibit unique bioenergetic requirements. The apoptolidin family of glycomacrolides are distinguished by their selective cytotoxicity towards oncogene transformed cells, yet their molecular mechanism remains uncertain. We used photoaffinity analogs of the apoptolidins to identify the F1 subcomplex of mitochondrial ATP synthase as the target of apoptolidin…	Author 2	University of Toronto		No	Yes	Available via a repository,Available within the contents of the published article [DAS only],Available in the supplementary files				GEO,PDB,Other (specify)	Electron Microscopy Data Bank (EMDB)				Data files (e.g., raw or processed quantitative or qualitative data),Supplementary figures and/or tables,Videos
C. Poon; P. Teikari; M. F. Rachmadi; H. Skibbe; K. Hynynen	2023	A dataset of rodent cerebrovasculature from in vivo multiphoton fluorescence microscopy imaging	Sci Data	10			1038/s41597-023-02048-8	We present MiniVess, the first annotated dataset of rodent cerebrovasculature, acquired using two-photon fluorescence microscopy. MiniVess consists of 70 3D image volumes with segmented ground truths. Segmentations were created using traditional image processing operations, a U-Net, and manual proofreading. Code for image preprocessing steps and the U-Net are provided. Supervised machine learning…	Author 2	Other (specify)	Sunnybrook Research Institute; "This work was supported by funding from...the Canadian Institutes of Health Research (FDN 154272, awarded to K.H."	No	Yes	Available via a repository				GitHub					Data files (e.g., raw or processed quantitative or qualitative data),Supplementary figures and/or tables
I. Baaklini; C. Gonçalves Cde; G. L. Lukacs; J. C. Young	2020	Selective Binding of HSC70 and its Co-Chaperones to Structural Hotspots on CFTR	Sci Rep	10			1038/s41598-020-61107-x	Mutations in the cystic fibrosis transmembrane conductance regulator (CFTR) channel cause cystic fibrosis. Chaperones, including HSC70, DNAJA1 and DNAJA2, play key roles in both the folding and degradation of wild-type and mutant CFTR at multiple cellular locations. DNAJA1 and HSC70 promote the folding of newly synthesized CFTR at the endoplasmic reticulum (ER), but are required for the rapid tur…	Author 2	McGill University		No	Yes	Available upon request [DAS only],Available in the supplementary files,Available within the contents of the published article [DAS only],Other (specify)	"All data generated or analysed during this study are included in this article and its Supplementary Information files, or are available from the corresponding author upon request." -DAS								Data files (e.g., raw or processed quantitative or qualitative data),Supplementary figures and/or tables
A. Wilson; Q. Wang; A. A. Almousa; L. E. Jansen; Y. Choi; U. I. Schwarz; R. B. Kim	2020	Genetic variation in the farnesoid X-receptor predicts Crohn’s disease severity in female patients	Sci Rep	10			1038/s41598-020-68686-9	The farnesoid X receptor (FXR) is implicated in Crohn's disease (CD) pathogenesis. It is unclear how genetic variation in FXR impacts CD severity versus genetic variation in nuclear receptors such as pregnane X receptor (PXR) and the multi-drug resistance protein 1 (MDR1, ABCB1). To evaluate FXR-1G > T as a genomic biomarker of severity in CD and propose a plausible molecular mechanism. A retrosp…	Author 1,Author 2	Western University		No	No	No data was shared									Supplementary figures and/or tables
C. J. Tuck; G. De Palma; K. Takami; B. Brant; A. Caminero; D. E. Reed; J. G. Muir; P. R. Gibson; A. Winterborn; E. F. Verdu; P. Bercik; S. Vanner	2020	Nutritional profile of rodent diets impacts experimental reproducibility in microbiome preclinical research	Sci Rep	10			1038/s41598-020-74460-8	The lack of reproducibility of animal experimental results between laboratories, particularly in studies investigating the microbiota, has raised concern among the scientific community. Factors such as environment, stress and sex have been identified as contributors, whereas dietary composition has received less attention. This study firstly evaluated the use of commercially available rodent diet…	Author 2	Queen's University		No	No	No data was shared									Supplementary figures and/or tables
N. S. Patil; B. Feng; Z. Su; C. A. Castellani; S. Chakrabarti	2021	Circular RNA mediated gene regulation in chronic diabetic complications	Sci Rep	11			1038/s41598-021-02980-y	Chronic diabetic complications affect multiple organs causing widespread organ damage. Although there are some commonalities, the phenotype of such changes show tissue specific variation. Given this, we examined whether differences in circular RNA (circRNA) mediated gene regulatory mechanisms contribute to changes in gene expression at the basal level and in diabetes. CircRNAs are single-stranded…	Author 2	Western University		No	No	No data was shared									Supplementary figures and/or tables
Y. Ju; Y. Ben-Author 1; D. Rotin; E. Zacksenhaus	2021	Inhibition of eEF2K synergizes with glutaminase inhibitors or 4EBP1 depletion to suppress growth of triple-negative breast cancer cells	Sci Rep	11			1038/s41598-021-88816-1	The eukaryotic elongation factor-2 kinase, eEF2K, which restricts protein translation elongation, has been identified as a potential therapeutic target for diverse types of malignancies including triple negative breast cancer (TNBC). However, the contexts in which eEF2K inhibition is essential in TNBC and its consequences on the proteome are largely unknown. Here we show that genetic or pharmacol…	Author 2	University of Toronto		No	No	No data was shared									Supplementary figures and/or tables
D. Moezzi; Y. Dong; R. W. Jain; B. M. Lozinski; S. Ghorbani; C. D’Mello; V. Wee Yong	2022	Expression of antioxidant enzymes in lesions of multiple sclerosis and its models	Sci Rep	12			1038/s41598-022-16840-w	Oxidative stress promotes tissue injury in the central nervous system in neurological disorders such as multiple sclerosis (MS). To protect against this, antioxidant enzymes including superoxide dismutase-1 (SOD1), heme oxygenase-1 (HO-1), peroxiredoxin-5 (PRDX5) and glutathione peroxidase-4 (GPX4) may be upregulated. However, whether antioxidant enzyme elevation in mouse models of neurodegenerat…	Author 1	University of Calgary		No	Yes	Available upon request [DAS only],Available via a repository,Data will be made available at a future date [DAS only],Other (specify)	"Data supporting the results reported in this article are stored in the Yong laboratory, and the contact point person is VW Yong. All datasets will be made available to readers upon request. The MS brain spRNAseq datasets are available to download from the NCBI Sequence Read Archive (SRA) with BioProject accession number: PRJNA734097 upon publication of Dong et al., Nature Aging, in press, Feb 26…			SRA					Data files (e.g., raw or processed quantitative or qualitative data),Supplementary figures and/or tables
S. Niakani; H. Liu; W. Y. Liu; R. L. Horner	2022	Differential pharmacological and sex-specific effects of antimuscarinic agents at the hypoglossal motor nucleus in vivo in rats	Sci Rep	12			1038/s41598-022-19233-1	Successful cholinergic-noradrenergic pharmacotherapy for obstructive sleep apnea (OSA) is thought to be due to effects at the hypoglossal motor nucleus (HMN). Clinical efficacy varies with muscarinic-receptor (MR) subtype affinities. We hypothesized that oxybutynin (cholinergic agent in successful OSA pharmacotherapy) is an effective MR antagonist at the HMN and characterized its efficacy with ot…	Author 2	University of Toronto		No	Yes	Available upon reasonable request [DAS only]									Data files (e.g., raw or processed quantitative or qualitative data)
R. Assaf; J. Ouellet; J. Bourque; E. Stip; M. Leyton; P. Conrod; S. Potvin	2022	A functional neuroimaging study of self-other processing alterations in atypical developmental trajectories of psychotic-like experiences	Sci Rep	12			1038/s41598-022-20129-3	Self-disturbances constitute a hallmark of psychosis, but it remains unclear whether these alterations are present in at-risk populations, and therefore their role in the development of psychosis has yet to be confirmed. The present study addressed this question by measuring neural correlates of self-other processing in youth belonging to three developmental trajectories of psychotic experiences.…	Author 1	Université de Montréal		No	Yes	Available upon reasonable request [DAS only],Available upon request via application [DAS only],Data sharing is not applicable/possible [DAS only],Other (specify)	"The data are not publicly available as they contain information that could compromise research participant privacy/consent. The data that support the findings of this study are available upon reasonable request from the corresponding author. S.P. but are only redistributable to researchers engaged in IRB approved research collaborations." - DAS	Ethics					Confidentiality,No consent obtained		Data files (e.g., raw or processed quantitative or qualitative data),Supplementary figures and/or tables
S. Javed; S. Soukhtehzari; N. Fernandes; K. C. Williams	2022	Longitudinal bioluminescence imaging to monitor breast tumor growth and treatment response using the chick chorioallantoic membrane model	Sci Rep	12			1038/s41598-022-20854-9	The development of successful treatment regimens for breast cancer requires strong pre-clinical data generated in physiologically relevant pre-clinical models. Here we report the development of the chick embryo chorioallantoic membrane (CAM) model to study tumor growth and angiogenesis using breast cancer cell lines. MDA-MB-231 and MCF7 tumor cell lines were engrafted onto the chick embryo CAM to…	Author 1	University of British Columbia		No	Yes	Available upon reasonable request [DAS only],Available within the contents of the published article [DAS only],Available in the supplementary files,Other (specify)	"All data supporting the conclusions of this research is provided in this article and in supplemental files. All raw datasets generated during and/or analysed during the current study are available from the corresponding author on reasonable request." - DAS								Data files (e.g., raw or processed quantitative or qualitative data),Supplementary figures and/or tables		No raw data was provided in the supplementary files.
D. H. D. Mostafa; M. Hemshekhar; H. Piyadasa; A. Altieri; A. J. Halayko; C. D. Pascoe; N. Mookherjee	2022	Characterization of sex-related differences in allergen house dust mite-challenged airway inflammation, in two different strains of mice	Sci Rep	12			1038/s41598-022-25327-7	Biological sex impacts disease prevalence, severity and response to therapy in asthma, however preclinical studies often use only one sex in murine models. Here, we detail sex-related differences in immune responses using a house dust mite (HDM)-challenge model of acute airway inflammation, in adult mice of two different strains (BALB/c and C57BL/6NJ). Female and male mice were challenged (intran…	Author 1	University of Manitoba		No	Yes	Available in the supplementary files,Available within the contents of the published article [DAS only]									Supplementary figures and/or tables		There were no data files in the supplementary files.
A. M. Inkster; C. Konwar; M. S. Peñaherrera; U. Brain; A. Khan; E. M. Price; J. M. Schuetz; É. Portales-Casamar; A. Burt; C. J. Marsit; C. Vaillancourt; T. F. Oberlander; W. P. Robinson	2022	Profiling placental DNA methylation associated with maternal SSRI treatment during pregnancy	Sci Rep	12			1038/s41598-022-26071-8	Selective serotonin reuptake inhibitors (SSRIs) for treatment of prenatal maternal depression have been associated with neonatal neurobehavioral disturbances, though the molecular mechanisms remain poorly understood. In utero exposure to SSRIs may affect DNA methylation (DNAme) in the human placenta, an epigenetic mark that is established during development and is associated with gene expression.…	Author 2	University of British Columbia		No	Yes	Available via a repository				GEO					Data files (e.g., raw or processed quantitative or qualitative data),Supplementary figures and/or tables
C. L. Scholl; M. Holmstrup; L. A. Graham; P. L. Davies	2023	Polyproline type II helical antifreeze proteins are widespread in Collembola and likely originated over 400 million years ago in the Ordovician Period	Sci Rep	13			1038/s41598-023-35983-y	Antifreeze proteins (AFPs) bind to ice crystals to prevent organisms from freezing. A diversity of AFP folds has been found in fish and insects, including alpha helices, globular proteins, and several different beta solenoids. But the variety of AFPs in flightless arthropods, like Collembola, has not yet been adequately assessed. Here, antifreeze activity was shown to be present in 18 of the 22 s…	Author 1	Queen's University		No	Yes	Available via a repository				Genbank					Data files (e.g., raw or processed quantitative or qualitative data),Supplementary figures and/or tables
D. A. Farnsworth; Y. Inoue; F. D. Johnson; G. de Rappard-Yuswack; D. Lu; R. Shi; L. I. J. Ma; M. S. Mattar; R. Somwar; M. Ladanyi; A. M. Unni; W. W. Lockwood	2022	MEK inhibitor resistance in lung adenocarcinoma is associated with addiction to sustained ERK suppression	NPJ Precis Oncol	6			1038/s41698-022-00328-x	MEK inhibitors (MEKi) have limited efficacy in KRAS mutant lung adenocarcinoma (LUAD) patients, and this is attributed to both intrinsic and adaptive mechanisms of drug resistance. While many studies have focused on the former, there remains a dearth of data regarding acquired resistance to MEKi in LUAD. We established trametinib-resistant KRAS mutant LUAD cells through dose escalation and perfor…	Author 1	University of British Columbia		No	Yes	Available upon request via application [DAS only],Available in the supplementary files,Other (specify)	"All mutations and copy number alterations identified in the cell lines assessed by IMPACT analysis are available in Supplementary Tables 1 and 2. RB1 re-expression sequence used is available in Supplementary Fig. 20. Due to HIPAA requirements, we are not consented to share individualized raw patient genomic data, which contains potentially identifying or sensitive patient information. Data can b…	Confidentiality							Data files (e.g., raw or processed quantitative or qualitative data),Supplementary figures and/or tables,Transparent reporting form (includes PRISMA)
J. M. Garber; H. Nothaft; B. Pluvinage; M. Stahl; X. Bian; S. Porfirio; A. Enriquez; J. Butcher; H. Huang; J. Glushka; E. Line; J. A. Gerlt; P. Azadi; A. Stintzi; A. B. Boraston; C. M. Szymanski	2020	The gastrointestinal pathogen Campylobacter jejuni metabolizes sugars with potential help from commensal Bacteroides vulgatus	Commun Biol	3			1038/s42003-019-0727-5	Although the gastrointestinal pathogen Campylobacter jejuni was considered asaccharolytic, >50% of sequenced isolates possess an operon for l-fucose utilization. In C. jejuni NCTC11168, this pathway confers l-fucose chemotaxis and competitive colonization advantages in the piglet diarrhea model, but the catabolic steps remain unknown. Here we solved the putative dehydrogenase structure, resemblin…	Author 1,Author 2	University of Ottawa		No	Yes	Available upon request [DAS only],Available via a repository,Available in the supplementary files				PDB,SRA					Data files (e.g., raw or processed quantitative or qualitative data),Supplementary figures and/or tables,Transparent reporting form (includes PRISMA)
A. Helness; J. Fraszczak; C. Joly-Beauparlant; H. Bagci; C. Trahan; K. Arman; P. Shooshtarizadeh; R. Chen; M. Ayoub; J. F. Côté; M. Oeffinger; A. Droit; T. Möröy	2021	GFI1 tethers the NuRD complex to open and transcriptionally active chromatin in myeloid progenitors	Commun Biol	4			1038/s42003-021-02889-2	Growth factor indepdendent 1 (GFI1) is a SNAG-domain, DNA binding transcriptional repressor which controls myeloid differentiation through molecular mechanisms and co-factors that still remain to be clearly identified. Here we show that GFI1 associates with the chromodomain helicase DNA binding protein 4 (CHD4) and other components of the Nucleosome remodeling and deacetylase (NuRD) complex. In g…	Author 1	McGill University,Université de Montréal		No	Yes	Available via a repository,Available in the supplementary files				GEO,Other (specify)	ProteomeXchange Consortium via the PRIDE partner repository				Data files (e.g., raw or processed quantitative or qualitative data),Readme files,Supplementary figures and/or tables
J. H. Lee; E. S. Park; J. R. Choi; K. Matthews; A. V. Lam; X. Deng; S. P. Duffy; H. Ma	2022	See-N-Seq: RNA sequencing of target single cells identified by microscopy via micropatterning of hydrogel porosity	Commun Biol	5			1038/s42003-022-03703-3	Single cell RNA sequencing has the potential to elucidate transcriptional programs underlying key cellular phenotypes and behaviors. However, many cell phenotypes are incompatible with indiscriminate single cell sequencing because they are rare, transient, or can only be identified by imaging. Existing methods for isolating cells based on imaging for single cell sequencing are technically challen…	Author 1,Author 2	University of British Columbia		No	Yes	Available via a repository,Available in the supplementary files				BioProject					Data files (e.g., raw or processed quantitative or qualitative data),Preservation formats for structured data (e.g., csv, tab-delimited, xml, txt),Supplementary figures and/or tables,Transparent reporting form (includes PRISMA)
N. Mikolajewicz; R. Gacesa; M. Aguilera-Uribe; K. R. Brown; J. Moffat; H. Han	2022	Multi-level cellular and functional annotation of single-cell transcriptomes using scPipeline	Commun Biol	5			1038/s42003-022-04093-2	Single-cell RNA-sequencing (scRNA-seq) offers functional insight into complex biology, allowing for the interrogation of cellular populations and gene expression programs at single-cell resolution. Here, we introduce scPipeline, a single-cell data analysis toolbox that builds on existing methods and offers modular workflows for multi-level cellular annotation and user-friendly analysis reports. A…	Author 2	University of Toronto		No	Yes	Available via a repository,Available via a website				figshare,GEO,GitHub		Mouse Brain (http://mousebrain.org/adolescent/downloads.html; http://mousebrain.org/development/downloads.html); MouseGastrulationData R Package; Human Gastrula (http://www.human-gastrula.net/17)			Data files (e.g., raw or processed quantitative or qualitative data),Preservation formats for structured data (e.g., csv, tab-delimited, xml, txt),Supplementary figures and/or tables,Transparent reporting form (includes PRISMA)
R. Alkallas; M. Lajoie; D. Moldoveanu; K. V. Hoang; P. Lefrançois; M. Lingrand; M. Ahanfeshar-Adams; K. Watters; A. Spatz; J. H. Zippin; H. S. Najafabadi; I. R. Watson	2020	Multi-omic analysis reveals significantly mutated genes and DDX3X as a sex-specific tumor suppressor in cutaneous melanoma	Nat Cancer	1	6	635-652	1038/s43018-020-0077-8	The high background tumor mutation burden in cutaneous melanoma limits the ability to identify significantly mutated genes (SMGs) that drive this cancer. To address this, we performed a mutation significance study of over 1,000 melanoma exomes, combined with a multi-omic analysis of 470 cases from The Cancer Genome Atlas. We discovered several SMGs with co-occurring loss-of-heterozygosity and los…	Author 2	McGill University		No	Yes	Available via a repository,Available via a website,Available in the supplementary files,Data sharing is not applicable/possible [DAS only],Other (specify)	Supplementary files of other publications	Confidentiality		dbGaP,Genomic Data Commons,GitHub,SRA,Other (specify)	ICGC, Encode, Ensembl	Reactome, Epifactors, DepMap, UCSC Genome Browser			Data files (e.g., raw or processed quantitative or qualitative data),Supplementary figures and/or tables
A. Bourguignon; D. M. Arnold; T. E. Warkentin; J. W. Smith; T. Pannu; J. M. Shrum; Z. A. Al Maqrashi; A. Shroff; M. C. Lessard; N. Blais; J. G. Kelton; I. Nazy		Adjunct Immune Globulin for Vaccine-Induced Immune Thrombotic Thrombocytopenia	N Engl J Med				1056/NEJMoa2107051	The use of high-dose intravenous immune globulin (IVIG) plus anticoagulation is recommended for the treatment of vaccine-induced immune thrombotic thrombocytopenia (VITT), a rare side effect of adenoviral vector vaccines against coronavirus disease 2019 (Covid-19). We describe the response to IVIG therapy in three of the first patients in whom VITT was identified in Canada after the receipt of th…	Author 2	McMaster University		No	No	No data was shared
N. Tiwari; M. López-Redondo; L. Miguel-Romero; K. Kulhankova; M. P. Cahill; P. M. Tran; K. J. Kinney; S. H. Kilgore; H. Al-Tameemi; C. A. Herfst; S. W. Tuffs; J. R. Kirby; J. M. Boyd; J. K. McCormick; W. Salgado-Pabón; A. Marina; P. M. Schlievert; E. J. Fuentes	2020	The SrrAB two-component system regulates Staphylococcus aureus pathogenicity through redox sensitive cysteines	Proc Natl Acad Sci U S A	117	20	10989-10999	1073/pnas.1921307117	Bacteria utilize sensory signal transduction systems to constantly survey and respond to changes in their environment. The human pathogen Staphylococcus aureus uses two-component signaling systems to sense its surroundings and adapt to hostile stresses of the host in part by shifting its metabolism. Here, we sought to understand how the S. aureus SrrAB two-component system senses changes in its e…	Author 2	Western University		No	Yes	Available upon request [DAS only],Available via a repository				PDB					Data files (e.g., raw or processed quantitative or qualitative data),Supplementary figures and/or tables
S. J. Caldwell; I. C. Haydon; N. Piperidou; P. S. Huang; M. J. Bick; H. S. Sjöström; D. Hilvert; D. Baker; C. Zeymer	2020	Tight and specific lanthanide binding in a de novo TIM barrel with a large internal cavity designed by symmetric domain fusion	Proc Natl Acad Sci U S A	117	48	30362-30369	1073/pnas.2008535117	Despite considerable advances in de novo protein design in recent years, it still remains challenging to engineer proteins with large internal cavities that can be functionalized to become biotechnological tools, such as specific binders, sensors, or catalysts. In this work, we outline a computational strategy to combine multiple de novo designed domains into symmetric protein assemblies that enc…	Author 1	Other (specify)	University of Washington	No	Yes	Available via a repository				PDB					Data files (e.g., raw or processed quantitative or qualitative data),Readme files,Software code,Supplementary figures and/or tables
B. Pluvinage; E. Ficko-Blean; I. Noach; C. Stuart; N. Thompson; H. McClure; N. Buenbrazo; W. Wakarchuk; A. B. Boraston	2021	Architecturally complex O-glycopeptidases are customized for mucin recognition and hydrolysis	Proc Natl Acad Sci U S A	118	10		1073/pnas.2019220118	Host-adapted bacteria, both pathogenic and commensal, have developed multimodular enzymatic systems to cope with the complex glycans found in the host environment, such as the highly competitive gut niche. Among these deployed enzymatic arsenals are O-glycopeptidases, which uniquely target proteins with O-linked glycan modification. Through meticulous structural and functional analyses, we probe …	Author 1	University of Victoria		No	Yes	Available via a repository				PDB					Data files (e.g., raw or processed quantitative or qualitative data),Supplementary figures and/or tables
K. N. Rajagopalan; X. Chen; D. N. Weinberg; H. Chen; J. Majewski; C. D. Allis; C. Lu	2021	Depletion of H3K36me2 recapitulates epigenomic and phenotypic changes induced by the H3.3K36M oncohistone mutation	Proc Natl Acad Sci U S A	118	9		1073/pnas.2021795118	Recurrent histone H3K36M mutations are found in multiple cancer types yet their oncogenic mechanisms remain incompletely understood. Biochemically, H3K36M oncohistone dominantly inhibits several H3K36-specific methyltransferases such as NSD1/2 and SETD2, resulting in decreases in all methylation states of H3K36. We report here that genetic ablation of NSD1 and NSD2, methyltransferases specific fo…	Author 2	McGill University		No	Yes	Available via a repository				GEO					Data dictionary/codebook,Supplementary figures and/or tables
J. Chahal; L. F. R. Gebert; C. Camargo; I. J. MacRae; S. M. Sagan	2021	miR-122–based therapies select for three distinct resistance mechanisms based on alterations in RNA structure	Proc Natl Acad Sci U S A	118	33		1073/pnas.2103671118	MicroRNA (miRNA)–based drugs are quickly taking the clinic by storm. Herein, we analyzed resistance-associated variants (RAVs) to the first miRNA inhibitors to make it to the clinic, namely miR-122 inhibitors for chronic hepatitis C virus (HCV) infection. We uncovered three distinct resistance mechanisms based on unique alterations to the structure of the viral RNA. Specifically, RAVs altered the…	Author 2	McGill University		No	Yes	Available in the supplementary files,Available within the contents of the published article [DAS only]									Supplementary figures and/or tables
T. R. Wiche Salinas; Y. Zhang; D. Sarnello; A. Zhyvoloup; L. R. Marchand; A. Fert; D. Planas; M. Lodha; D. Chatterjee; K. Karwacz; S. Oxenford; J. P. Routy; D. Irlbeck; H. Amrine-Madsen; P. Ancuta; A. Fassati	2021	Th17 cell master transcription factor RORC2 regulates HIV-1 gene expression and viral outgrowth	Proc Natl Acad Sci U S A	118	48		1073/pnas.2105927118	HIV-1 infects CD4 T cells, and, among these, T helper 17 (Th17) cells are known to be particularly permissive for virus replication. The infection of Th17 cells is critical for AIDS pathogenesis and viral persistence. It is, however, not clear why these cells are highly permissive to HIV-1. We found that Th17 cell permissiveness depends on the expression of the hormone receptor RORC2, which is th…	Author 1,Author 2	Université de Montréal		No	Yes	Available via a repository				Institutional Repository					Data files (e.g., raw or processed quantitative or qualitative data),Supplementary figures and/or tables
B. J. Yachnin; L. R. Azouz; R. E. White; C. Minetti; D. P. Remeta; V. M. Tan; J. M. Drake; S. D. Khare	2022	Massively parallel, computationally guided design of a proenzyme	Proc Natl Acad Sci U S A	119	15		1073/pnas.2116097119	Proteins have shown promise as therapeutics and diagnostics, but their effectiveness is limited by our inability to spatially target their activity. To overcome this limitation, we developed a computationally guided method to design inactive proenzymes or zymogens, which are activated through cleavage by a protease. Since proteases are differentially expressed in various tissues and disease state…	Author 1	Other (specify)	University of New Jersey	No	Yes	Available via a repository,Available in the supplementary files,Available within the contents of the published article [DAS only]				PDB					Data files (e.g., raw or processed quantitative or qualitative data),Supplementary figures and/or tables,Other (specify)	Supplementary materials and methods
J. Orvis; C. B. Albertin; P. Shrestha; S. Chen; M. Zheng; C. J. Rodriguez; L. J. Tallon; A. Mahurkar; A. V. Zimin; M. Kim; K. Liu; E. R. Kandel; C. M. Fraser; W. Sossin; T. W. Abrams	2022	The evolution of synaptic and cognitive capacity: Insights from the nervous system transcriptome of Aplysia	Proc Natl Acad Sci U S A	119	28		1073/pnas.2122301119	An influential proposal for the evolution of intelligence in behaviorally sophisticated vertebrates is that increased diversity of synaptic proteins enabled enhanced neural plasticity. We recently completed an improved transcriptome for the nervous system of a simple neurobiological model, the marine mollusk Aplysia. A comparison of proteins that form synaptic scaffolds in Aplysia, in Octopus (a …	Author 1	McGill University		No	Yes	Available via a repository,Available via a website,Available in the supplementary files				Genbank		Aplysia Gene Tools			Data files (e.g., raw or processed quantitative or qualitative data),Supplementary figures and/or tables,Other (specify)	Supplementary methods
E. Eising; N. Mirza-Schreiber; E. L. de Zeeuw; C. A. Wang; D. T. Truong; A. G. Allegrini; C. Y. Shapland; G. Zhu; K. G. Wigg; M. L. Gerritse; B. Molz; G. Alagöz; A. Gialluisi; F. Abbondanza; K. Rimfeld; M. van Donkelaar; Z. Liao; P. R. Jansen; T. F. M. Andlauer; T. C. Bates; M. Bernard; K. Blokland; M. Bonte; A. D. Børglum; T. Bourgeron; D. Brandeis; F. Ceroni; V. Csépe; P. S. Dale; P. F. de Jong…	2022	Genome-wide analyses of individual differences in quantitatively assessed reading- and language-related skills in up to 34,000 people	Proc Natl Acad Sci U S A	119	35		1073/pnas.2202764119	Our unique capacities for spoken and written language are fundamental features of what makes us human, yet the biological bases remain largely mysterious. We present a large-scale well-powered genome-wide association study meta-analysis of individual differences in reading- and language-related skills (word reading, nonword reading, spelling, phoneme awareness, and nonword repetition) in tens of …	Author 2	University of Toronto		No	Yes	Available via a repository,Available via a website				GitHub,Other (specify)	GitLab	GenLang network (http://www.genlang.org/); GWAS catalog (https://www.ebi.ac.uk/gwas/search?query=GCST90104462; https://www.ebi.ac.uk/gwas/search?query=GCST90104472)			Data files (e.g., raw or processed quantitative or qualitative data),Supplementary figures and/or tables
F. Babaeijandaghi; A. Paiero; R. Long; L. W. Tung; S. P. Smith; R. Cheng; J. Smandych; N. Kajabadi; C. K. Chang; A. Ghassemi; W. D. M. Kennedy; H. Soliman; P. W. Schutz; F. M. V. Rossi	2022	TNFα and IFNγ cooperate for efficient pro- to anti-inflammatory transition of macrophages during muscle regeneration	Proc Natl Acad Sci U S A	119	44		1073/pnas.2209976119	The release of cytokines from various immune cells is known to be essential for successful muscle regeneration. However, the precise cellular origin of some of these cytokines and how they influence each other are still not clear. One such cytokine is IFNγ, which is most commonly thought to promote inflammation. Here, we show that IFNγ is primarily produced by a type of white blood cells called n…	Author 1	University of British Columbia		No	Yes	Available via a repository,Available in the supplementary files,Available within the contents of the published article [DAS only]				GEO					Data files (e.g., raw or processed quantitative or qualitative data),Supplementary figures and/or tables,Other (specify)	Supplementary methods
Z. Itah; S. Chaudhry; S. Raju Ponny; O. Aydemir; A. Lee; J. Cavanagh-Kyros; C. Tournier; W. J. Muller; R. J. Davis		HER2-driven breast cancer suppression by the JNK signaling pathway	Proc Natl Acad Sci U S A	120	4		1073/pnas.2218373120	The cJun NH2-terminal kinase (JNK) signaling pathway has been implicated in the etiology of breast cancer because mutations in the JNK pathway have been identified in tumors. To test the role of the JNK pathway, we studied an in vitro CRISPR-based model of HER2+ cancer using human mammary epithelial cells and an in vivo mouse genetic model of HER2+ breast cancer. The data obtained demonstrated th…	Author 2	McGill University		No	Yes	Available via a repository,Available in the supplementary files,Available within the contents of the published article [DAS only]				GEO,SRA,Other (specify)	Flow Repository,				Data files (e.g., raw or processed quantitative or qualitative data),Supplementary figures and/or tables
T. H. Tam; K. L. Chan; P. Boroumand; Z. Liu; J. T. Brozinick; H. H. Bui; K. Roth; C. B. Wakefield; S. Penuela; P. J. Bilan; A. Klip	2020	Nucleotides released from palmitate-activated murine macrophages attract neutrophils	J Biol Chem	295	15	4902-4911	1074/jbc.RA119.010868	Obesity and elevation of circulating free fatty acids are associated with an accumulation and proinflammatory polarization of macrophages within metabolically active tissues, such as adipose tissue, muscle, liver, and pancreas. Beyond macrophages, neutrophils also accumulate in adipose and muscle tissues during high-fat diets and contribute to a state of local inflammation and insulin resistance.…	Author 1,Author 2	University of Toronto		No	No	No data was shared									Supplementary figures and/or tables
M. S. Manenda; M. Picard; L. Zhang; N. Cyr; X. Zhu; J. Barma; J. M. Pascal; M. Couture; C. Zhang; R. Shi	2020	Structural analyses of the Group A flavin-dependent monooxygenase PieE reveal a sliding FAD cofactor conformation bridging OUT and IN conformations	J Biol Chem	295	14	4709-4722	1074/jbc.RA119.011212	Group A flavin-dependent monooxygenases catalyze the cleavage of the oxygen–oxygen bond of dioxygen, followed by the incorporation of one oxygen atom into the substrate molecule with the aid of NADPH and FAD. These flavoenzymes play an important role in many biological processes, and their most distinct structural feature is the choreographed motions of flavin, which typically adopts two distinct…	Author 1	Université Laval		No	Yes	Available via a repository				PDB,Other (specify)	Small Angle Scattering Biological Data Bank				Data files (e.g., raw or processed quantitative or qualitative data),Supplementary figures and/or tables
A. Ariana; N. A. Alturki; S. Hajjar; D. J. Stumpo; C. Tiedje; E. S. Alnemri; M. Gaestel; P. J. Blackshear; S. Sad	2020	Tristetraprolin regulates necroptosis during tonic Toll-like receptor 4 (TLR4) signaling in murine macrophages	J Biol Chem	295	14	4661-4672	1074/jbc.RA119.011633	The necrosome is a protein complex required for signaling in cells that results in necroptosis, which is also dependent on tumor necrosis factor receptor (TNF-R) signaling. TNFα promotes necroptosis, and its expression is facilitated by mitogen-activated protein (MAP) kinase–activated protein kinase 2 (MK2) but is inhibited by the RNA-binding protein tristetraprolin (TTP, encoded by the Zfp36 gen…	Author 1	University of Ottawa		No	No	No data was shared									Supplementary figures and/or tables
A. C. Anderson; A. J. N. Burnett; L. Hiscock; K. E. Maly; J. T. Weadge	2020	The Escherichia coli cellulose synthase subunit G (BcsG) is a Zn2+-dependent phosphoethanolamine transferase	J Biol Chem	295	18	6225-6235	1074/jbc.RA119.011668	Bacterial biofilms are cellular communities that produce an adherent matrix. Exopolysaccharides are key structural components of this matrix and are required for the assembly and architecture of biofilms produced by a wide variety of microorganisms. The human bacterial pathogens Escherichia coli and Salmonella enterica produce a biofilm matrix composed primarily of the exopolysaccharide phosphoet…	Author 1	Wilfrid Laurier University		No	Yes	Available via a repository,Available within the contents of the published article [DAS only]				figshare,PDB					Data files (e.g., raw or processed quantitative or qualitative data),Supplementary figures and/or tables,Other (specify)	Supplementary materials and methods
M. J. Maksoud; V. Tellios; W. Y. Lu		Nitric oxide attenuates microglia proliferation by sequentially facilitating calcium influx through TRPV2 channels, activating NFATC2, and increasing p21 transcription	Cell Cycle	20	4	417-433	1080/15384101.2021.1877936	Microglia proliferation is critical for proper development and function of the central nervous system (CNS), while dysregulation of proliferation contributes to pathology. We recently reported that male inducible nitric oxide synthase knockout (iNOS−/−) mice displayed significantly more proliferating microglia in their postnatal cortex than age-matched wildtype (WT) male mice. Moreover, nitric ox…	Author 2	Western University		No	Yes	Available upon reasonable request [DAS only]									Data files (e.g., raw or processed quantitative or qualitative data),Supplementary figures and/or tables
T. J. Vos; U. Kothe		Synergistic interaction network between the snR30 RNP, Utp23, and ribosomal RNA during ribosome synthesis	RNA Biol	19	1	764-773	1080/15476286.2022.2078092	snR30/U17 is a highly conserved H/ACA RNA that is required for maturation of the small ribosomal subunit in eukaryotes. By base-pairing to the expansion segment 6 (ES6) of 18S ribosomal RNA (rRNA), the snR30 H/ACA Ribonucleoprotein (RNP) indirectly facilitates processing of the precursor rRNA (pre-rRNA) together with other proteins such as Utp23 and other RNAs acting as ribosome assembly factors.…	Author 1	University of Lethbridge,University of Manitoba		No	Yes	Available in the supplementary files,Available within the contents of the published article [DAS only]									Data files (e.g., raw or processed quantitative or qualitative data),Supplementary figures and/or tables,Other (specify)	Supplementary methods	The supplementary files did not appear to contain raw data.
S. Dolai; T. Takahashi; T. Qin; T. Liang; L. Xie; F. Kang; Y. F. Miao; H. Xie; Y. Kang; J. Manuel; E. Winter; P. A. Roche; M. S. Cattral; H. Y. Gaisano		Pancreas-specific SNAP23 depletion prevents pancreatitis by attenuating pathological basolateral exocytosis and formation of trypsin-activating autolysosomes	Autophagy	17	10	3068-3081	1080/15548627.2020.1852725	Intrapancreatic trypsin activation by dysregulated macroautophagy/autophagy and pathological exocytosis of zymogen granules (ZGs), along with activation of inhibitor of NFKB/NF-κB kinase (IKK) are necessary early cellular events in pancreatitis. How these three pancreatitis events are linked is unclear. We investigated how SNAP23 orchestrates these events leading to pancreatic acinar injury. SNAP…	Author 2	University of Toronto		No	No	No data was shared									Supplementary figures and/or tables
D. Hammond; S. Goodman; E. Hobin		Cannabis use prior to legalisation among alcohol consumers in the Canadian Yukon and Northwest territories	Int J Circumpolar Health	80	1		1080/22423982.2021.1948254	Although rates of substance use are higher in the Canadian territories than the provinces, there is little research on cannabis use. This exploratory study describes cannabis use and related risk behaviours among alcohol consumers in Whitehorse (Yukon) and Yellowknife (Northwest Territories), with comparisons to data from the provinces. Prior to non-medical cannabis legalisation, respondents (n =…	Author 1	University of Waterloo		No	Yes	Available upon reasonable request [DAS only]									Data files (e.g., raw or processed quantitative or qualitative data),Supplementary figures and/or tables
C. I. J. Ma; Y. Yang; T. Kim; C. H. Chen; G. Polevoy; M. Vissa; J. Burgess; J. A. Brill	2020	An early endosome–derived retrograde trafficking pathway promotes secretory granule maturation	J Cell Biol	219	3		1083/jcb.201808017	Ma et al. describe a novel retrograde trafficking pathway in which type II PI 4-kinase (PI4KII), Past1/EHD1, and Syntaxin-16 are needed for accumulation of PI4P on regulated secretory granules and for the tetraspanin CD63 to promote granule maturation. Publisher: Abstract available from the publisher.	Author 1	University of Toronto		No	No	Available in the supplementary files									Data files (e.g., raw or processed quantitative or qualitative data)
G. Tremblay; J. Rousseau; C. H. Mbakam; J. P. Tremblay	2022	Insertion of the Icelandic Mutation (A673T) by Prime Editing: A Potential Preventive Treatment for Familial and Sporadic Alzheimer's Disease	Crispr J	5	1	109-122	1089/crispr.2021.0085 [pii] 1089/crispr.2021.0085	Alzheimer's disease (AD) is the result of abnormal processing of the amyloid precursor protein (APP) by β-secretase and γ-secretase, which leads to the formation of toxic β-amyloid peptides. The toxic β-amyloid peptides induce neuron death, memory problems, and AD development. Several APP mutations increase the risk of developing early-onset AD. However, the A673T mutation identified in the Icela…	Author 1	Université Laval		No	No	No data was shared									Supplementary figures and/or tables
Y. Wang; Y. Y. Xiang; J. Sugihara; W. Y. Lu; X. H. Liao; P. Arvan; S. Refetoff; M. Liu	2022	XB130 Plays an Essential Role in Folliculogenesis Through Mediating Interactions Between Microfilament and Microtubule Systems in Thyrocytes	Thyroid	32	2	128-137	1089/thy.2021.0461 [pii] 1089/thy.2021.0461	Background: XB130 (actin filament-associated protein 1-like 2, AFAP1L2) is a thyroid-abundant adaptor/scaffold protein. Xb130−/− mice exhibit transient growth retardation postnatally due to congenital hypothyroidism with diminished thyroglobulin iodination and release at both embryonic and early postnatal stages due to disorganized thyroid apical membrane structure and function. We hypothesized t…	Author 2	University of Toronto		No	No	No data was shared									Supplementary figures and/or tables
T. Giles Murphy; S. Bornstein; J. Oudyk; P. A. Demers	2021	A Quantitative Retrospective Exposure Assessment for Former Chrysotile Asbestos Miners and Millers from Baie Verte, NL, Canada	Ann Work Expo Health	65	1	113-126	1093/annweh/wxaa092	Despite numerous studies of asbestos workers in the epidemiologic literature, there are very few cohort studies of chrysotile asbestos miners/millers that include high-quality retrospective exposure assessments. As part of the creation of the Baie Verte Miners’ Registry in 2008, a two-dimensional job exposure matrix (JEM) was developed for estimating asbestos exposures for former chrysotile asbes…	Author 1,Author 2	Memorial University of Newfoundland		No	No	No data was shared									Supplementary figures and/or tables
H. Kataria; C. G. Hart; A. Alizadeh; M. Cossoy; D. K. Kaushik; C. N. Bernstein; R. A. Marrie; V. W. Yong; S. Karimi-Abdolrezaee	2021	Neuregulin-1 beta 1 is implicated in pathogenesis of multiple sclerosis	Brain	144	1	162-185	1093/brain/awaa385	See Kilpatrick and Binder (doi:10.1093/brain/awaa434) for a scientific commentary on this article.Kataria et al. provide evidence suggesting that dysregulation of neuregulin-1 beta1 (Nrg-1β1) contributes to multiple sclerosis pathogenesis and progression, via disruption of immune homeostasis. Restoring Nrg-1β1 levels reduces disease burden in the EAE mouse model of multiple sclerosis, suggesting …	Author 1	University of Manitoba		No	Yes	Available upon reasonable request [DAS only]									Data files (e.g., raw or processed quantitative or qualitative data),Supplementary figures and/or tables,Other (specify)	Supplementary methods
S. Torres-Gomez; J. D. Blonde; D. Mendoza-Halliday; E. Kuebler; M. Everest; X. J. Wang; W. Inoue; M. O. Poulter; J. Martinez-Trujillo	2020	Changes in the Proportion of Inhibitory Interneuron Types from Sensory to Executive Areas of the Primate Neocortex: Implications for the Origins of Working Memory Representations	Cereb Cortex	30	8	4544-4562	1093/cercor/bhaa056	Neuronal spiking activity encoding working memory (WM) is robust in primate association cortices but weak or absent in early sensory cortices. This may be linked to changes in the proportion of neuronal types across areas that influence circuits’ ability to generate recurrent excitation. We recorded neuronal activity from areas middle temporal (MT), medial superior temporal (MST), and the lateral…	Author 1	Western University		No	No	No data was shared									Supplementary figures and/or tables,Other (specify)	Supplementary methods
Y. Yau; M. Dadar; M. Taylor; Y. Zeighami; L. K. Fellows; P. Cisek; A. Dagher	2020	Neural Correlates of Evidence and Urgency During Human Perceptual Decision-Making in Dynamically Changing Conditions	Cereb Cortex	30	10	5471-5483	1093/cercor/bhaa129	Current models of decision-making assume that the brain gradually accumulates evidence and drifts toward a threshold that, once crossed, results in a choice selection. These models have been especially successful in primate research; however, transposing them to human fMRI paradigms has proved it to be challenging. Here, we exploit the face-selective visual system and test whether decoded emotion…	Author 2	McGill University		No	Yes	Available upon request [DAS only],Available via a repository				GitHub,Other (specify)	Neurovault (https://identifiers.org/neurovault.collection:6025; https://identifiers.org/neurovault.collection:6026)				Data files (e.g., raw or processed quantitative or qualitative data),Supplementary figures and/or tables
S. Tavakol; Q. Li; J. Royer; R. Vos de Wael; S. Larivière; A. Lowe; C. Paquola; E. Jefferies; T. Hartley; A. Bernasconi; N. Bernasconi; J. Smallwood; V. Bohbot; L. Caciagli; B. Bernhardt	2021	A Structure–Function Substrate of Memory for Spatial Configurations in Medial and Lateral Temporal Cortices	Cereb Cortex	31	7	3213-3225	1093/cercor/bhab001	Prior research has shown a role of the medial temporal lobe, particularly the hippocampal–parahippocampal complex, in spatial cognition. Here, we developed a new paradigm, the conformational shift spatial task (CSST), which examines the ability to encode and retrieve spatial relations between unrelated items. This task is short, uses symbolic cues, incorporates two difficulty levels, and can be a…	Author 1,Author 2	McGill University		No	No	No data was shared									Supplementary figures and/or tables
K. A. Brown; B. Langford; K. L. Schwartz; C. Diong; G. Garber; N. Daneman	2021	Antibiotic Prescribing Choices and Their Comparative C. Difficile Infection Risks: A Longitudinal Case-Cohort Study	Clin Infect Dis	72	5	836-844	1093/cid/ciaa124	Background: Antibiotic use is the strongest modifiable risk factor for the development of Clostridioides difficile infection, but prescribers lack quantitative information on comparative risks of specific antibiotic courses. Our objective was to estimate risks of C. difficile infection associated with receipt of specific antibiotic courses. Methods: We conducted a longitudinal case-cohort analysi…	Author 1,Author 2	University of Toronto		No	No	Available in the supplementary files,No data was shared									Supplementary figures and/or tables
S. B. Freedman; Y. Finkelstein; X. L. Pang; L. Chui; P. I. Tarr; J. M. VanBuren; C. Olsen; B. E. Lee; C. A. Hall-Moore; R. Sapien; K. O’Connell; A. C. Levine; N. Poonai; C. Roskind; S. Schuh; A. Rogers; S. Bhatt; S. Gouin; P. Mahajan; C. Vance; K. Hurley; E. C. Powell; K. J. Farion; D. Schnadower; C. Pediatric Emergency Research; N. the Pediatric Emergency Care Applied Research	2022	Pathogen-Specific Effects of Probiotics in Children With Acute Gastroenteritis Seeking Emergency Care: A Randomized Trial	Clin Infect Dis	75	1	55-64	1093/cid/ciab876	Background: It is unknown if probiotics exert pathogen-specific effects in children with diarrhea secondary to acute gastroenteritis. Methods: Analysis of patient-level data from 2 multicenter randomized, placebo controlled trials conducted in pediatric emergency departments in Canada and the United States. Participants were 3–48 months with >3 diarrheal episodes in the preceding 24 hours and wer…	Author 2	University of Calgary		No	No	No data was shared									Supplementary figures and/or tables
S. M. Marcovina; N. Clouet-Foraison; M. L. Koschinsky; M. S. Lowenthal; A. Orquillas; M. B. Boffa; A. N. Hoofnagle; T. Vaisar	2021	Development of an LC-MS/MS Proposed Candidate Reference Method for the Standardization of Analytical Methods to Measure Lipoprotein(a)	Clin Chem	67	3	490-499	1093/clinchem/hvaa324	Background: Use of lipoprotein(a) concentrations for identification of individuals at high risk of cardiovascular diseases is hampered by the size polymorphism of apolipoprotein(a), which strongly impacts immunochemical methods, resulting in discordant values. The availability of a reference method with accurate values expressed in SI units is essential for implementing a strategy for assay stand…	Author 2	Western University		No	No	No data was shared									Supplementary figures and/or tables,Other (specify)	Skyline files
R. Tripathi; J. Morales; V. Lee; C. M. Gibson; M. J. Mack; D. J. Schneider; J. Douketis; F. W. Sellke; M. E. Ohman; V. H. Thourani; R. F. Storey; E. N. Deliargyris	2022	Antithrombotic drug removal from whole blood using Haemoadsorption with a porous polymer bead sorbent	Eur Heart J Cardiovasc Pharmacother	8	8	847-856	1093/ehjcvp/pvac036	Aim: To evaluate the ability of the DrugSorb™-AntiThrombotic Removal (ATR) haemoadsorption device utilizing porous polymer bead sorbent technology to remove three commonly used antithrombotic drugs from whole blood. Methods and results: We evaluated the removal of apixaban, rivaroxaban, and ticagrelor by the DrugSorb-ATR haemoadsorption device in a benchtop clinical scale model using bovine whole…	Author 1	McMaster University		No	Yes	Available in the supplementary files,Available within the contents of the published article [DAS only],Other (specify)	"The data underlying this article are available in the article and in its online supplementary material." - DAS There was nothing in the supplementary files that appeared to be raw data.								Data files (e.g., raw or processed quantitative or qualitative data),Supplementary figures and/or tables
M. Gaudino; A. Di Franco; L. Q. Rong; J. Piccini; M. Mack	2023	Postoperative atrial fibrillation: from mechanisms to treatment	Eur Heart J	44	12	1020-1039	1093/eurheartj/ehad019	Postoperative atrial fibrillation (POAF) is the most common type of secondary atrial fibrillation (AF) and despite progress in prevention and treatment, remains an important clinical problem for patients undergoing a variety of surgical procedures, and in particular cardiac surgery.POAF significantly increases the duration of postoperative hospital stay, hospital costs, and the risk of recurrent …	Author 2	Other (specify)	Dr. Gaudino (Cornell University) receives grant funding from the National Institutes of Health and the Canadian Institutes for Health and Research."Cornell University	No	Yes	Available upon reasonable request [DAS only]									Data files (e.g., raw or processed quantitative or qualitative data),Other (specify)	Full search strategy and study selection
J. Stojanovic; V. Raparelli; S. Boccia; S. L. Bacon; K. L. Lavoie; C. S. T. the i		Public perceptions and behavioural responses to the first COVID-19 pandemic wave in Italy: Results from the iCARE study	Eur J Public Health				1093/eurpub/ckab147	Background: Italy was the first European country to be affected by COVID-19. Considering that many countries are currently battling the 2nd wave of the pandemic, understanding people’s perceptions and responses to government policies remains critical for informing on-going mitigation strategies. We assessed attitudes towards COVID-19 policies, levels of adherence to preventive behaviours, and the…	Author 1	Université du Québec à Montréal		No	No	No data was shared									Supplementary figures and/or tables,Transparent reporting form (includes PRISMA)
C. Geboers; G. E. Nagelhout; H. de Vries; M. Candel; P. Driezen; U. Mons; R. Andler; G. T. Fong; M. C. Willemsen	2022	Price minimizing behaviours by smokers in Europe (2006–20): evidence from the International Tobacco Control Project	Eur J Public Health	32	6	905-912	1093/eurpub/ckac115	Background: Effectiveness of tobacco taxation can be undermined through smokers applying price-minimizing behaviours rather than quitting or reducing consumption. Common price-minimizing strategies are buying cheaper tobacco [discount brands or roll-your-own (RYO) tobacco], bulk buying and cross-border purchasing. This study analyses trends in and factors associated with such behaviours in four E…	Author 1,Author 2	University of Waterloo		No	Yes	Available upon request via application [DAS only],Other (specify)	"In each country participating in the International Tobacco Control Policy Evaluation (ITC) Project, the data are jointly owned by the lead researcher(s) in that country and the ITC Project at the University of Waterloo. Data from the ITC Project are available to approved researchers 2 years after the date of issuance of cleaned data sets by the ITC Data Management Centre. Researchers interested …	Data access/transfer/use agreement							Data files (e.g., raw or processed quantitative or qualitative data),Supplementary figures and/or tables
J. W. Millington; G. P. Brownrigg; P. J. Basner-Collins; Z. Sun; E. J. Rideout	2021	Genetic manipulation of insulin/insulin-like growth factor signaling pathway activity has sex-biased effects on Drosophila body size	G3 (Bethesda)	11	3		1093/g3journal/jkaa067	In Drosophila raised in nutrient-rich conditions, female body size is approximately 30% larger than male body size due to an increased rate of growth and differential weight loss during the larval period. While the mechanisms that control this sex difference in body size remain incompletely understood, recent studies suggest that the insulin/insulin-like growth factor signaling pathway (IIS) play…	Author 1	University of British Columbia		No	Yes	Available upon request [DAS only],Available via a repository,Available within the contents of the published article [DAS only]				figshare					Data files (e.g., raw or processed quantitative or qualitative data),Image files
S. Hossain; A. O. Veri; Z. Liu; K. R. Iyer; T. R. O’Meara; N. Robbins; L. E. Cowen	2021	Mitochondrial perturbation reduces susceptibility to xenobiotics through altered efflux in Candida albicans	Genetics	219	2		1093/genetics/iyab095	Candida albicans is a leading human fungal pathogen, which can cause superficial infections or life-threatening systemic disease in immunocompromised individuals. The ability to transition between yeast and filamentous forms is a major virulence trait of C. albicans, and a key regulator of this morphogenetic transition is the molecular chaperone Hsp90. To explore the mechanisms governing C. albic…	Author 1	University of Toronto		No	Yes	Available via a repository,Available within the contents of the published article [DAS only]				figshare					Data files (e.g., raw or processed quantitative or qualitative data)
J. M. Blodgett; R. Cooper; D. H. J. Davis; D. Kuh; R. Hardy	2022	Associations of Word Memory, Verbal Fluency, Processing Speed, and Crystallized Cognitive Ability With One-Legged Balance Performance in Mid- and Later Life	J Gerontol A Biol Sci Med Sci	77	4	807-816	1093/gerona/glab168	Background: Cognitive integration of sensory input and motor output plays an important role in balance. Despite this, it is not clear if specific cognitive processes are associated with balance and how these associations change with age. We examined longitudinal associations of word memory, verbal fluency, search speed, and reading ability with repeated measures of one-legged balance performance.…	Author 2	Other (specify)	"This work was supported by the Canadian Institutes of Health Research (Doctoral Foreign Study Award [DFSA])"; doesn't indicate who received funding	No	No	No data was shared									Supplementary figures and/or tables
A. Stinchcombe; N. G. Hammond	2022	Correlates of Memory and Executive Function in Middle-Aged and Older Adults in the CLSA: A Minority Stress Approach	J Gerontol B Psychol Sci Soc Sci	77	6	1105-1117	1093/geronb/gbab084	Objectives: Maintaining cognitive function is an important component of healthy aging. There is increasing recognition that extraneous factors expedite the typical cognitive aging process. Risk factors for cognitive decline cluster around inequalities and disproportionally affect minority and vulnerable groups. Taking a minority stress approach, we examined the relationship between proxy measures…	Author 2	Brock University		No	No	No data was shared									Supplementary figures and/or tables
D. R. Y. Gan; A. V. Wister; J. R. Best	2022	Environmental Influences on Life Satisfaction and Depressive Symptoms Among Older Adults With Multimorbidity: Path Analysis Through Loneliness in the Canadian Longitudinal Study on Aging	Gerontologist	62	6	855-864	1093/geront/gnac004	Background and Objectives: More older adults with multimorbidity are aging in place than ever before. Knowing how the environment affects their mental well-being could enhance the efficacy of age-friendly interventions for multimorbidity resilience. With reference to the Transdisciplinary Neighborhood Health Framework, we construct and examine a priori models of environmental influences on life s…	Author 2	Simon Fraser University		No	No	No data was shared									Supplementary figures and/or tables
Y. Song; A. Nassur; V. Rupasinghe; F. Haq; A. M. Boström; R. C. Reid; E. Andersen; A. Wagg; M. Hoben; Z. Goodarzi; J. Squires; C. Estabrooks; L. Weeks	2023	Factors Associated With Residents’ Responsive Behaviors Toward Staff in Long-Term Care Homes: A Systematic Review	Gerontologist	63	4	674-689	1093/geront/gnac016	Background and Objectives: When staff experience responsive behaviors from residents, this can lead to decreased quality of work life and lower quality of care in long-term care homes. We synthesized research on factors associated with resident responsive behaviors directed toward care staff and characteristics of interventions to reduce the behaviors. Research Design and Methods: We conducted a …	Author 1	University of Alberta		No	No	No data was shared									Data collections instruments (e.g., survey, interview questions, data extraction file),Data dictionary/codebook,Transparent reporting form (includes PRISMA),Other (specify)	Search strings
K. Dadi; G. Varoquaux; J. Houenou; D. Bzdok; B. Thirion; D. Engemann	2021	Population modeling with machine learning can enhance measures of mental health	Gigascience	10	10		1093/gigascience/giab071	Background: Biological aging is revealed by physical measures, e.g., DNA probes or brain scans. In contrast, individual differences in mental function are explained by psychological constructs, e.g., intelligence or neuroticism. These constructs are typically assessed by tailored neuropsychological tests that build on expert judgement and require careful interpretation. Could machine learning on …	Author 1	McGill University		No	Yes	Available upon request via application [DAS only],Available via a repository,Other (specify)	"Aggregated data supporting the results and figures of this article are available through the GigaScience Database [115] and the “empirical_proxy_measures" code repository [69]. In the future, the individual-level proxy measures obtained from the prediction models in this work will be shared in agreement with the UK Biobank regulations; see [69] for details. The input data are available for other…	Other (specify)	UK Biobank regulations	GitHub,Other (specify)	GigaScience Database				Data files (e.g., raw or processed quantitative or qualitative data),Supplementary figures and/or tables
A. C. Y. Yu; G. Volkers; S. A. K. Jongkees; L. J. Worrall; S. G. Withers; N. C. J. Strynadka	2022	Crystal structure of the Propionibacterium acnes surface sialidase, a drug target for P. acnes-associated diseases	Glycobiology	32	2	162-170	1093/glycob/cwab094	Propionibacterium acnes, though generally considered part of the normal flora of human skin, is an opportunistic pathogen associated with acne vulgaris as well as other diseases, including endocarditis, endophthalmitis and prosthetic joint infections. Its virulence potential is also supported by knowledge gained from its sequenced genome. Indeed, a vaccine targeting a putative cell wall-anchored …	Author 1	University of British Columbia		No	No	No data was shared									Supplementary figures and/or tables
H. L. Chung; P. Rump; D. Lu; M. R. Glassford; J. W. Mok; J. Fatih; A. Basal; P. C. Marcogliese; O. Kanca; M. Rapp; J. M. Fock; E. J. Kamsteeg; J. R. Lupski; A. Larson; M. C. Haninbal; H. Bellen; T. Harel	2022	De novo variants in EMC1 lead to neurodevelopmental delay and cerebellar degeneration and affect glial function in Drosophila	Hum Mol Genet	31	19	3231-3244	1093/hmg/ddac053	Background: The endoplasmic reticulum (ER)-membrane protein complex (EMC) is a multi-protein transmembrane complex composed of 10 subunits that functions as a membrane-protein chaperone. Variants in EMC1 lead to neurodevelopmental delay and cerebellar degeneration. Multiple families with biallelic variants have been published, yet to date, only a single report of a monoallelic variant has been de…	Author 1,Author 2	Other (specify)	Researcher funded by CIHR only affiliated with Baylor College of Medicine.	No	No	No data was shared									Supplementary figures and/or tables,Other (specify)	Detailed case reports
E. Wall-Wieler; T. K. Robakis; D. J. Lyell; R. Masarwa; R. W. Platt; S. L. Carmichael	2020	Benzodiazepine use before conception and risk of ectopic pregnancy	Hum Reprod	35	7	1685-1692	1093/humrep/deaa082	STUDY QUESTION: Are women who fill a benzodiazepine prescription before conception at increased risk of ectopic pregnancy? SUMMARY ANSWER: Risk of ectopic pregnancy is 50% higher among women who fill a benzodiazepine prescription before conception. WHAT IS KNOWN ALREADY: Benzodiazepine use in pregnancy increases the risk of miscarriage, adverse birth outcomes and adverse child development outcome…	Author 2	McGill University		No	No	No data was shared									Supplementary figures and/or tables
H. Carney; R. A. Marrie; J. M. Bolton; S. B. Patten; L. A. Graff; C. N. Bernstein; K. Kowalec; C. T. i. D. t. Burden; D. Managing the Effects of Psychiatric Comorbidity in Chronic Immunoinflammatory	2021	Prevalence and Risk Factors of Substance Use Disorder in Inflammatory Bowel Disease	Inflamm Bowel Dis	27	1	58-64	1093/ibd/izaa014	Background: Substance use disorders (SUDs) impose a substantial individual and societal burden; however, the prevalence and associated factors in persons with inflammatory bowel disease (IBD) are largely unknown. We evaluated the prevalence and risk factors of SUD in an IBD cohort. Methods: Inflammatory bowel disease participants (n = 247) were recruited via hospital- and community-based gastroen…	Author 2	University of Manitoba		No	No	No data was shared									Supplementary figures and/or tables
K. Witges; K. Sexton; L. A. Graff; L. E. Targownik; L. M. Lix; C. Haviva; J. Stone; L. A. Shafer; K. Vagianos; C. N. Bernstein	2022	What Is a Flare? The Manitoba Living With IBD Study	Inflamm Bowel Dis	28	6	862-869	1093/ibd/izab192	Background: Flare is a poorly defined term used by patients and clinicians to indicate inflammatory bowel disease (IBD) status. This study aimed to evaluate the validity of a single-item 7-point flare indicator relative to other measures of disease flare. Methods: The longitudinal Manitoba Living with IBD Study followed persons with IBD for 1 year; they completed biweekly online surveys and provi…	Author 1	University of Manitoba		No	Yes	Available within the contents of the published article [DAS only]
A. Ajaykumar; M. Zhu; F. Kakkar; J. Brophy; A. Bitnun; A. Alimenti; H. Soudeyns; S. Saberi; A. Y. K. Albert; D. M. Money; H. C. F. Côté; C. T. i. C. Aging; H. I. V. C. i. Women; Children	2021	Elevated Blood Mitochondrial DNA in Early Life Among Uninfected Children Exposed to Human Immunodeficiency Virus and Combination Antiretroviral Therapy in utero	J Infect Dis	223	4	621-631	1093/infdis/jiaa410	Background: Combination antiretroviral therapy (cART) during pregnancy prevents vertical transmission, but many antiretrovirals cross the placenta and several can affect mitochondria. Exposure to maternal human immunodeficiency virus (HIV) and/or cART could have long-term effects on children who are HIV exposed and uninfected (CHEU). Our objective was to compare blood mitochondrial DNA (mtDNA) co…	Author 2	University of British Columbia		No	No	No data was shared									Supplementary figures and/or tables
M. S. R. Smith; H. Mohan; A. Ajaykumar; A. Y. Y. Hsieh; L. Martineau; R. Patel; I. Gadawska; C. Sherwood; L. Serghides; J. M. Piret; H. C. F. Côté	2022	Second-Generation Human Immunodeficiency Virus Integrase Inhibitors Induce Differentiation Dysregulation and Exert Toxic Effects in Human Embryonic Stem Cell and Mouse Models	J Infect Dis	226	11	1992-2001	1093/infdis/jiac386	Background: Each year, approximately 1.1 million children are exposed in utero to human immunodeficiency virus antiretrovirals, yet their safety is often not well characterized during pregnancy. The Tsepamo study reported a neural tube defect signal in infants exposed to the integrase strand transfer inhibitor (InSTI) dolutegravir from conception, suggesting that exposure during early fetal devel…	Author 2	University of British Columbia		No	No	No data was shared									Supplementary figures and/or tables
A. M. Bennett; K. Murray; G. L. Ambrosini; W. H. Oddy; J. P. Walsh; K. Zhu	2022	Prospective Associations of Sugar-Sweetened Beverage Consumption During Adolescence with Body Composition and Bone Mass at Early Adulthood	J Nutr	152	2	399-407	1093/jn/nxab389	Background: Adolescents have a higher consumption of sugar-sweetened beverages (SSBs) than other age groups, but little is known of the impact of SSB intake during adolescence on body composition and bone mass in early adulthood. Objectives: Associations of SSB intake from 14 to 20 y with fat, lean, and bone mass at 20 y of age were evaluated. Methods: Study participants were 1137 offspring (562 …	Author 1	Other (specify)	University of Western Australia	No	Yes	Available upon request via application [DAS only],Other (specify)	"Data described in the manuscript, code book, and analytic code will be made available upon request pending application and approval." - DAS	No details provided							Data files (e.g., raw or processed quantitative or qualitative data),Supplementary figures and/or tables
L. Vanderlee; C. Gómez-Donoso; R. B. Acton; S. Goodman; S. I. Kirkpatrick; T. Penney; C. A. Roberto; G. Sacks; M. White; D. Hammond	2022	Meat-Reduced Dietary Practices and Efforts in 5 Countries: Analysis of Cross-Sectional Surveys in 2018 and 2019	J Nutr	152	Suppl 1	57S-66S	1093/jn/nxac057	Background: Diets that reduce reliance on animal-source foods are recommended in some contexts. Objectives: This study aimed to compare proportions of respondents who reported following meat-reduced dietary practices (i.e., vegetarian, vegan, or pescatarian diets) and/or making efforts to reduce animal-source foods, and to examine sociodemographic correlates across 5 countries. Methods: Online su…	Author 1	Université Laval		No	Yes	Available upon reasonable request [DAS only]									Data files (e.g., raw or processed quantitative or qualitative data),Supplementary figures and/or tables
A. Howren; E. C. Sayre; J. M. Loree; S. Gill; C. J. Brown; M. J. Raval; A. Farooq; M. A. De Vera	2021	Trends in the Incidence of Young-Onset Colorectal Cancer With a Focus on Years Approaching Screening Age: A Population-Based Longitudinal Study	J Natl Cancer Inst	113	7	863-868	1093/jnci/djaa220	Background: With recent evidence for the increasing risk of young-onset colorectal cancer (yCRC), we had the objective to evaluate the incidence of yCRC in 1-year age increments, particularly focusing around the screening age of 50 years. Methods: We conducted a longitudinal study using linked administrative health databases in British Columbia, Canada, including a provincial cancer registry, inp…	Author 2	University of British Columbia		No	Yes	Data sharing is not applicable/possible [DAS only],Other (specify)	"Data used for this study are protected by a strict data sharing agreement between the researchers and data stewards." -DAS						Proprietary restrictions		Data files (e.g., raw or processed quantitative or qualitative data),Supplementary figures and/or tables
M. T. Warkentin; M. C. Tammemägi; O. Espin-Garcia; S. Budhathoki; G. Liu; R. J. Hung	2022	Lung Cancer Absolute Risk Models for Mortality in an Asian Population using the China Kadoorie Biobank	J Natl Cancer Inst	114	12	1665-1673	1093/jnci/djac176	Background: Lung cancer is the leading cause of cancer mortality globally. Early detection through risk-based screening can markedly improve prognosis. However, most risk models were developed in North American cohorts of smokers, whereas less is known about risk profiles for never-smokers, which represent a growing proportion of lung cancers, particularly in Asian populations. Methods: Based on …	Author 2	University of Toronto		No	Yes	Available via a repository				GitHub,Other (specify)	China Kadoorie Biobank Data Access				Data files (e.g., raw or processed quantitative or qualitative data),Supplementary figures and/or tables
R. D. Kunden; S. Ghezelbash; J. Q. Khan; J. A. Wilson	2020	Location specific annealing of miR-122 and other small RNAs defines an Hepatitis C Virus 5′ UTR regulatory element with distinct impacts on virus translation and genome stability	Nucleic Acids Res	48	16	9235-9249	1093/nar/gkaa664	Hepatitis C virus (HCV) replication requires annealing of a liver specific small-RNA, miR-122 to 2 sites on 5′ untranslated region (UTR). Annealing has been reported to (a) stabilize the genome, (b) stimulate translation and (c) promote the formation of translationally active Internal Ribosome Entry Site (IRES) RNA structure. In this report, we map the RNA element to which small RNA annealing pro…	Author 1,Author 2	University of Saskatchewan		No	No	No data was shared									Supplementary figures and/or tables
A. Charlesworth; U. Seroussi; N. Lehrbach; M. Renaud; A. Sundby; R. Molnar; R. Lao; A. Willis; J. Woock; M. Aber; A. Diao; A. Reinke; G. Ruvkun; J. Claycomb	2021	Two isoforms of the essential C. elegans Argonaute CSR-1 differentially regulate sperm and oocyte fertility	Nucleic Acids Res	49	15	8836-8865	1093/nar/gkab619	The Caenorhabditis elegans genome encodes nineteen functional Argonaute proteins that use 22G-RNAs, 26G-RNAs, miRNAs or piRNAs to regulate target transcripts. Only one Argonaute is essential under normal laboratory conditions: CSR-1. While CSR-1 has been studied widely, nearly all studies have overlooked the fact that the csr-1 locus encodes two isoforms. These isoforms differ by an additional 16…	Author 2	University of Toronto		No	Yes	Available via a repository				GEO,GitHub					Data files (e.g., raw or processed quantitative or qualitative data),Supplementary figures and/or tables
G. Kozlov; S. Mattijssen; J. Jiang; S. Nyandwi; T. Sprules; J. Iben; S. Coon; S. Gaidamakov; A. M. Noronha; C. Wilds; R. Maraia; K. Gehring	2022	Structural basis of 3′-end poly(A) RNA recognition by LARP1	Nucleic Acids Res	50	16	9534-9547	1093/nar/gkac696	La-related proteins (LARPs) comprise a family of RNA-binding proteins involved in a wide range of posttranscriptional regulatory activities. LARPs share a unique tandem of two RNA-binding domains, La motif (LaM) and RNA recognition motif (RRM), together referred to as a La-module, but vary in member-specific regions. Prior structural studies of La-modules reveal they are pliable platforms for RNA…	Author 1,Author 2	McGill University		No	Yes	Available via a repository				PDB,Other (specify)	BMRB				Data files (e.g., raw or processed quantitative or qualitative data),Supplementary figures and/or tables,Videos
R. Vuilleumier; M. Miao; S. Medina-Giro; C. M. Ell; S. Flibotte; T. Lian; G. Kauwe; A. Collins; S. Ly; G. Pyrowolakis; A. Haghighi; D. Allan	2022	Dichotomous cis-regulatory motifs mediate the maturation of the neuromuscular junction by retrograde BMP signaling	Nucleic Acids Res	50	17	9748-9764	1093/nar/gkac730	Retrograde bone morphogenetic protein (BMP) signaling at the Drosophila neuromuscular junction (NMJ) has served as a paradigm to study TGF-β-dependent synaptic function and maturation. Yet, how retrograde BMP signaling transcriptionally regulates these functions remains unresolved. Here, we uncover a gene network, enriched for neurotransmission-related genes, that is controlled by retrograde BMP …	Author 1,Author 2	University of British Columbia		No	Yes	Available in the supplementary files									Data files (e.g., raw or processed quantitative or qualitative data),Supplementary figures and/or tables
D. J. Sowa; M. M. Warner; A. Tetenych; L. Koechlin; P. Balari; J. Rascon Perez; C. Caba; S. N. Andres	2022	The Mycobacterium tuberculosis Ku C-terminus is a multi-purpose arm for binding DNA and LigD and stimulating ligation	Nucleic Acids Res	50	19	11040-11057	1093/nar/gkac906	Bacterial non-homologous end joining requires the ligase, LigD and Ku. Ku finds the break site, recruits LigD, and then assists LigD to seal the phosphodiester backbone. Bacterial Ku contains a core domain conserved with eukaryotes but has a unique C-terminus that can be divided into a minimal C-terminal region that is conserved and an extended C-terminal region that varies in sequence and length…	Author 2	McMaster University		No	Yes	Available upon reasonable request [DAS only]									Data files (e.g., raw or processed quantitative or qualitative data),Supplementary figures and/or tables
M. L. Urquia; S. Juarez; E. Wall-Wieler; A. Hjern	2021	Smoking During Pregnancy Among Immigrant Women With Same-Origin and Swedish-Born Partners	Nicotine Tob Res	23	2	349-356	1093/ntr/ntaa145	Introduction: Although ethnically mixed couples are on the rise in industrialized countries, their health behaviors are poorly understood. We examined the associations between partner’s birthplace, age at immigration, and smoking during pregnancy among foreign-born women. Methods: Population-based register study including all pregnancies resulting in a livebirth or stillbirth in Sweden (1991–2012…	Author 2	University of Manitoba		No	No	No data was shared									Supplementary figures and/or tables
M. Novalen; M. J. Chenoweth; B. Zhao; L. W. Hawk; R. F. Tyndale	2022	Stability of Varenicline Concentration in Saliva Over 21 Days at Three Storage Temperatures	Nicotine Tob Res	24	2	270-274	1093/ntr/ntab173	Introduction: Varenicline is the most efficacious drug for smoking cessation; saliva varenicline concentrations can be useful for the evaluation of adherence in smoking cessation trials. Saliva is a useful noninvasive matrix for mail-in specimen collection, if stable. We investigated the stability of varenicline in saliva at different storage temperatures simulating the time it takes to mail in a…	Author 1,Author 2	University of Toronto		No	Yes	Available in the supplementary files,Available within the contents of the published article [DAS only]									Supplementary figures and/or tables		No raw data was provided in the supplementary files.
R. Fu; J. Shi; M. Chaiton; A. M. Leventhal; J. B. Unger; J. L. Barrington-Trimis	2022	A Machine Learning Approach to Identify Predictors of Frequent Vaping and Vulnerable Californian Youth Subgroups	Nicotine Tob Res	24	7	1028-1036	1093/ntr/ntab257	Introduction: Machine learning presents a unique opportunity to improve electronic cigarette (vaping) monitoring in youth. Here we built a random forest model to predict frequent vaping status among Californian youth and to identify contributing factors and vulnerable populations. Methods: In this prospective cohort study, 1281 ever-vaping twelfth-grade students from metropolitan Los Angeles were…	Author 2	University of Toronto		No	Yes	Available upon request [DAS only],Available via a repository,Other (specify)	"The R codes used in this analysis are available on the Open Science Framework: https://osf.io/czs9e/. Person-level survey data from the Happiness & Health Study used in this analysis are not publicly available. Request to access these data can be made by contacting Data Manager, Lauren Howard at howardla@usc.edu or by visiting the website: https://eosresearch.usc.edu/happiness-health-study/." -D…			Open Science Framework					Data files (e.g., raw or processed quantitative or qualitative data),Supplementary figures and/or tables
M. Pienkowski; M. Chaiton; J. Dubray; R. Schwartz	2022	E-Cigarette Dependence in Youth	Nicotine Tob Res	24	7	1089-1094	1093/ntr/ntab268	Introduction: The majority of e-cigarette vaping youth use nicotine when vaping. Some then become dependent on the nicotine, which can result in subsequent health effects. There has been limited evaluation of convergent validity of e-cigarette dependence measures for use specifically in youth. The aim of this study was to investigate and validate various e-cigarette dependence measures for use in…	Author 1,Author 2	University of Toronto		No	Yes	Available upon request via application [DAS only],Other (specify)	"Deidentified data are available to researchers by contacting the authors with approval from academic institutional review boards." - DAS	Ethics							Supplementary figures and/or tables
A. M. R. Groh; D. E. Fournier; M. C. Battié; C. A. Séguin	2021	Innervation of the Human Intervertebral Disc: A Scoping Review	Pain Med	22	6	1281-1304	1093/pm/pnab070	Objective: Back pain is an elusive symptom complicated by a variety of possible causes, precipitating and maintaining factors, and consequences. Notably, the underlying pathology remains unknown in a significant number of cases. Changes to the intervertebral disc (IVD) have been associated with back pain, leading many to postulate that the IVD may be a direct source of pain, typically referred to…	Author 2	Western University		No	No	No data was shared									Other (specify)	Supplemental search strategy
C. Yang; S. Waterson; J. J. Eng	2021	Implementation and Evaluation of the Virtual Graded Repetitive Arm Supplementary Program (GRASP) for Individuals With Stroke During the COVID-19 Pandemic and Beyond	Phys Ther	101	6		1093/ptj/pzab083	Objective: Given the uncertainty of the coronavirus disease 2019 (COVID-19) pandemic, implementing telerehabilitation that enables the remote delivery of rehabilitation services is needed to mitigate the spread of COVID-19. We studied the implementation and the effectiveness of the virtual Graded Repetitive Arm Supplementary Program (GRASP) delivered and evaluated via videoconferencing in individ…	Author 1	University of British Columbia		No	No	No data was shared									Data collections instruments (e.g., survey, interview questions, data extraction file),Supplementary figures and/or tables
H. Petitjean; T. Fatima; S. Mouchbahani-Constance; A. Author 1ova; C. E. Ferland; J. Orlowski; R. Sharif-Naeini	2020	Loss of SLC9A6/NHE6 impairs nociception in a mouse model of Christianson syndrome	Pain	161	11	2619-2628	1097/j.pain.0000000000001961	Supplemental Digital Content is Available in the Text.Patients diagnosed with Christianson syndrome have intellectual disability, epilepsy, ataxia, and mutism, as well as hyposensitivity to pain. In this study, we use a mouse model of Christianson syndrome to demonstrate that this pain hyposensitivity is due in part to a decrease in excitability of nociceptors. Publisher: Abstract available from …	Author 1,Author 2	McGill University		No	No	No data was shared									Supplementary figures and/or tables
T. Bell; M. Stokoe; A. Khaira; M. Webb; M. Noel; F. Amoozegar; A. D. Harris	2021	GABA and glutamate in pediatric migraine	Pain	162	1	300-308	1097/j.pain.0000000000002022	Supplemental Digital Content is Available in the Text.Using magnetic resonance spectroscopy in vivo, we show GABA and glutamate alterations in children aged 7 to 13 years with migraine, which are associated with migraine characteristics. Publisher: Abstract available from the publisher.	Author 2	University of Calgary		No	No	No data was shared									Supplementary figures and/or tables
H. N. Kim; R. M. Nance; V. Lo Re; M. J. Silverberg; R. Franco; T. R. Sterling; E. R. Cachay; M. A. Horberg; K. N. Althoff; A. C. Justice; R. D. Moore; M. Klein; H. M. Crane; J. A. Delaney; M. M. Kitahata	2022	Development and Validation of a Model for Prediction of End-Stage Liver Disease in People with HIV	J Acquir Immune Defic Syndr	89	4	396-404	1097/qai.0000000000002886	Background:: End-stage liver disease (ESLD) is a leading cause of non-AIDS death among people with HIV (PWH). Factors that increase progression of liver disease include comorbidities and HIV-specific factors, but we currently lack a tool to apply this evidence into clinical practice. Methods:: We developed and validated a risk prediction model for ESLD among PWH who received care in 12 cohorts of…	Author 2	University of Manitoba,McGill University		No	No	No data was shared									Supplementary figures and/or tables
S. W. Park; D. Champredon; J. Dushoff	2020	Inferring generation-interval distributions from contact-tracing data	J R Soc Interface	17	167		1098/rsif.2019.0719	Generation intervals, defined as the time between when an individual is infected and when that individual infects another person, link two key quantities that describe an epidemic: the initial reproductive number, Rinitial, and the initial rate of exponential growth, r. Generation intervals can be measured through contact tracing by identifying who infected whom. We study how realized intervals d…	Author 2	McMaster University		No	Yes	Available via a repository				GitHub					Data files (e.g., raw or processed quantitative or qualitative data),Supplementary figures and/or tables
H. G. Suresh; N. Pascoe; B. Andrews	2020	The structure and function of deubiquitinases: lessons from budding yeast	Open Biol	10	10		1098/rsob.200279	Protein ubiquitination is a key post-translational modification that regulates diverse cellular processes in eukaryotic cells. The specificity of ubiquitin (Ub) signalling for different bioprocesses and pathways is dictated by the large variety of mono-ubiquitination and polyubiquitination events, including many possible chain architectures. Deubiquitinases (DUBs) reverse or edit Ub signals with …	Author 2	University of Toronto		No	Yes	No data was shared
M. Minhas; K. Belisario; A. González‐Roz; J. Halladay; J. G. Murphy; J. MacKillop	2021	COVID‐19 impacts on drinking and mental health in emerging adults: Longitudinal changes and moderation by economic disruption and sex	Alcohol Clin Exp Res	45	7	1448-1457	1111/acer.14624	Background: There are significant concerns that the COVID‐19 pandemic may have negative effects on substance use and mental health, but most studies to date are cross‐sectional. In a sample of emerging adults, over a two‐week period during the pandemic, the current study examined: (1) changes in drinking‐related outcomes, depression, anxiety, and posttraumatic stress disorder and (2) differences …	Author 1	McMaster University		No	No	No data was shared									Supplementary figures and/or tables
J. Yang; R. D’Souza; A. Kharrat; D. B. Fell; J. W. Snelgrove; P. S. Shah	2022	COVID‐19 pandemic and population‐level pregnancy and neonatal outcomes in general population: A living systematic review and meta‐analysis (Update#2: November 20, 2021)	Acta Obstet Gynecol Scand	101	3	273-292	1111/aogs.14318	Introduction: Conflicting reports of increases and decreases in rates of preterm birth (PTB) and stillbirth in the general population during the coronavirus disease 2019 (COVID‐19) pandemic have surfaced. The objective of our study was to conduct a living systematic review and meta‐analyses of studies reporting pregnancy and neonatal outcomes by comparing the pandemic and pre‐pandemic periods. Ma…	Author 2	University of Toronto		No	No	No data was shared									Supplementary figures and/or tables,Other (specify)	Search strategy
M. Blagojevic; G. Camilli; M. Maxson; B. Hube; D. L. Moyes; J. P. Richardson; J. R. Naglik	2021	Candidalysin triggers epithelial cellular stresses that induce necrotic death	Cell Microbiol	23	10	e13371	1111/cmi.13371	Candida albicans is a common opportunistic fungal pathogen that causes a wide range of infections from superficial mucosal to hematogenously disseminated candidiasis. The hyphal form plays an important role in the pathogenic process by invading epithelial cells and causing tissue damage. Notably, the secretion of the hyphal toxin candidalysin is essential for both epithelial cell damage and activ…	Author 1	Other (specify)	Hospital for Sick Children, Toronto	No	No	No data was shared									Supplementary figures and/or tables
S. Pollard; S. Kalloger; D. Weymann; S. Sun; J. Nuk; K. A. Schrader; D. A. Regier	2020	Genetic testing for hereditary cancer syndromes: patient recommendations for improved risk communication	Health Expect	23	4	884-892	1111/hex.13062	Background: Multi‐gene panel testing is replacing single‐gene testing for patients with suspected hereditary cancer syndromes. The detection of a hereditary cancer syndrome allows tested individuals to initiate enhanced primary and secondary prevention efforts—where available—with a view to reduce disease burden. Current policy prevents testing programmes from communicating genetic test results w…	Author 1	University of British Columbia		No	Yes	Data sharing is not applicable/possible [DAS only]							Confidentiality
D. L. Weir; T. C. Lee; E. G. McDonald; A. Motulsky; M. Abrahamowicz; S. Morgan; D. Buckeridge; R. Tamblyn	2020	Both New and Chronic Potentially Inappropriate Medications Continued at Hospital Discharge Are Associated With Increased Risk of Adverse Events	J Am Geriatr Soc	68	6	1184-1192	1111/jgs.16413	BACKGROUND: Admission to hospital provides the opportunity to review patient medications; however, the extent to which the safety of drug regimens changes after hospitalization is unclear. OBJECTIVE: To estimate the number of potentially inappropriate medications (PIMs) prescribed to patients at hospital discharge and their association with the risk of adverse events 30 days after discharge. DESI…	Author 2	McGill University		No	No	No data was shared									Supplementary figures and/or tables
I. Tietjen; J. Cassel; E. T. Register; X. Y. Zhou; T. E. Messick; F. Keeney; L. D. Lu; K. D. Beattie; T. Rali; P. Tebas; H. C. J. Ertl; J. M. Salvino; R. A. Davis; L. J. Montaner		The Natural Stilbenoid (–)-Hopeaphenol Inhibits Cellular Entry of SARS-CoV-2 USA-WA1/2020, B.1.1.7, and B.1.351 Variants	Antimicrob Agents Chemother	65	12		1128/aac.00772-21	Antivirals are urgently needed to combat the global SARS-CoV-2/COVID-19 pandemic, supplement existing vaccine efforts, and target emerging SARS-CoV-2 variants of concern. Small molecules that interfere with binding of the viral spike receptor binding domain (RBD) to the host angiotensin-converting enzyme II (ACE2) receptor may be effective inhibitors of SARS-CoV-2 cell entry. Here, we screened 51…	Author 2	Other (specify)	The Wistar Institute, Philadelphia, Pennsylvania; "Funding was provided by ... the Canadian Institutes for Health Research (CIHR PJT-153057) (I.T.),"	No	No	No data was shared									Supplementary figures and/or tables
A. Besse; M. C. Groleau; M. Trottier; A. T. Vincent; E. Déziel		Pseudomonas aeruginosa Strains from Both Clinical and Environmental Origins Readily Adopt a Stable Small-Colony-Variant Phenotype Resulting from Single Mutations in c-di-GMP Pathways	J Bacteriol	204	10		1128/jb.00185-22	A subpopulation of small-colony variants (SCVs) is a frequently observed feature of Pseudomonas aeruginosa isolates obtained from colonized cystic fibrosis lungs. Since most SCVs have until now been isolated from clinical samples, it remains unclear how widespread the ability of P. aeruginosa strains to develop this phenotype is and what the genetic mechanism(s) behind the emergence of SCVs are a…	Author 1	Institut national de la recherche scientifique		No	No	No data was shared									Supplementary figures and/or tables
M. Verway; K. A. Brown; A. Marchand-Austin; C. Diong; S. Lee; B. Langford; K. L. Schwartz; D. R. MacFadden; S. N. Patel; B. Sander; J. Johnstone; G. Garber; N. Daneman		Prevalence and Mortality Associated with Bloodstream Organisms: a Population-Wide Retrospective Cohort Study	J Clin Microbiol	60	4		1128/jcm.02429-21	Bloodstream infections (BSIs) represent a substantial mortality risk, yet most studies are limited to select pathogens or populations. The aim of this study was to describe the population-wide prevalence of BSIs and examine the associated mortality risk for the responsible microorganisms. We conducted a population-wide retrospective cohort study of BSIs in Ontario in 2017. Blood culture data was …	Author 2	University of Toronto		No	No	No data was shared									Supplementary figures and/or tables
H. Boruchowicz; J. Hawkins; K. Cruz-Palomar; R. Lippé	2020	The XPO6 Exportin Mediates Herpes Simplex Virus 1 gM Nuclear Release Late in Infection	J Virol	94	21		1128/jvi.00753-20	The mechanisms that enable integral proteins to be targeted to the inner nuclear membrane are poorly understood. Herpes simplex virus 1 (HSV-1) glycoprotein M (gM) is an interesting candidate, as it is dynamically relocalized from nuclear envelopes to the trans-Golgi network (TGN) in a virus- and time-dependent fashion. However, it was, until now, unclear how gM was directed to the nucleus or eva…	Author 2	Université de Montréal		No	No	No data was shared									Supplementary figures and/or tables
B. E. Nilsson-Payant; D. Blanco-Melo; S. Uhl; B. Escudero-Pérez; S. Olschewski; P. Thibault; M. Panis; M. Rosenthal; C. Muñoz-Fontela; B. Lee; B. R. tenOever	2021	Reduced Nucleoprotein Availability Impairs Negative-Sense RNA Virus Replication and Promotes Host Recognition	J Virol	95	9		1128/jvi.02274-20	Negative-sense RNA viruses comprise some of the most important known human pathogens, including influenza A virus, measles virus, and Ebola virus. These viruses possess RNA genomes that are unreadable to the host, as they require specific viral RNA-dependent RNA polymerases in conjunction with other viral proteins, such as nucleoprotein, to be replicated and transcribed. Publisher: Abstract avail…	Author 1,Author 2	Other (specify)	Icahn School of Medicine at Mount Sinai	No	Yes	Available via a repository,Available in the supplementary files				GEO					Data files (e.g., raw or processed quantitative or qualitative data)
O. G. Ovchinnikova; L. P. Treat; T. Teelucksingh; B. R. Clarke; T. A. Miner; C. Whitfield; K. A. Walker; V. L. Miller		Hypermucoviscosity Regulator RmpD Interacts with Wzc and Controls Capsular Polysaccharide Chain Length	mBio	14	3		1128/mbio.00800-23	Klebsiella pneumoniae is a leading cause of nosocomial infections, including pneumonia, bacteremia, and urinary tract infections. Treatment options are increasingly restricted by the high prevalence of resistance to frontline antibiotics, including carbapenems, and the recently identified plasmid-conferred colistin resistance. The classical pathotype (cKp) is responsible for most of the nosocomia…	Author 2	University of Guelph		No	No	No data was shared									Supplementary figures and/or tables
R. Lodge; N. Bellini; M. Laporte; S. Salahuddin; J. P. Routy; P. Ancuta; C. T. Costiniuk; M. A. Jenabian; A. Cohen É	2020	Interleukin-1β Triggers p53-Mediated Downmodulation of CCR5 and HIV-1 Entry in Macrophages through MicroRNAs 103 and 107	mBio	11	5		1128/mBio.02314-20	Macrophages are heterogeneous immune cells that display varying susceptibilities to HIV-1 infection, in part due to the expression of small noncoding microRNAs involved in the posttranscriptional regulation of gene expression and silencing. Here, we identify microRNAs 103 and 107 as important p53-regulated effectors of the antiviral response triggered by the proinflammatory cytokine IL-1β in macr…	Author 1	Université de Montréal		No	No	No data was shared									Supplementary figures and/or tables
A. M. Nikiforuk; B. McMillan; S. R. Bartlett; A. C. Márquez; T. Pidduck; J. Kustra; D. M. Goldfarb; V. Barakauskas; G. Sinclair; D. M. Patrick; M. Sadarangani; G. S. Ogilvie; M. Krajden; M. Morshed; I. Sekirov; A. N. Jassem		Performance of Immunoglobulin G Serology on Finger Prick Capillary Dried Blood Spot Samples to Detect a SARS-CoV-2 Antibody Response	Microbiol Spectr	10	2		1128/spectrum.01405-21	We investigate the diagnostic accuracy and predictive value of finger prick capillary dried blood spot (DBS) samples tested by a quantitative multiplex anti-immunoglobulin G (IgG) assay to detect severe acute respiratory syndrome coronavirus 2 (SARS-CoV-2) antibodies after infection or vaccination. This cross-sectional study involved participants (n = 6,841) from several serological surveys condu…	Author 1,Author 2	University of British Columbia		No	No	No data was shared									Supplementary figures and/or tables
N. Allard; K. Neil; F. Grenier; S. Rodrigue		The Type IV Pilus of Plasmid TP114 Displays Adhesins Conferring Conjugation Specificity and Is Important for DNA Transfer in the Mouse Gut Microbiota	Microbiol Spectr	10	2		1128/spectrum.02303-21	Type IV pili (T4P) are common bacterial surface appendages involved in different biological processes such as adherence, motility, competence, pathogenesis, and conjugation. In this work, we describe the T4P of TP114, an IncI2 enterobacterial conjugative plasmid recently shown to disseminate at high rates in the mouse intestinal tract. This pilus is composed of the major PilS and minor PilV pilin…	Author 1	Université de Sherbrooke		No	Yes	Available via a repository				Genbank					Data files (e.g., raw or processed quantitative or qualitative data),Supplementary figures and/or tables
J. P. Drouin-Chartier; S. Chen; Y. Li; A. L. Schwab; M. J. Stampfer; F. M. Sacks; B. Rosner; W. C. Willett; F. B. Hu; S. N. Bhupathiraju	2020	Egg consumption and risk of cardiovascular disease: three large prospective US cohort studies, systematic review, and updated meta-analysis	Bmj	368			1136/bmj.m513	Objective: To evaluate the association between egg intake and cardiovascular disease risk among women and men in the United States, and to conduct a meta-analysis of prospective cohort studies. Design: Prospective cohort study, and a systematic review and meta-analysis of prospective cohort studies. Setting: Nurses’ Health Study (NHS, 1980-2012), NHS II (1991-2013), Health Professionals’ Follow-U…	Author 1	Other (specify)	Harvard University	No	No	No data was shared									Supplementary figures and/or tables,Other (specify)	Search strategy
J. R. Campbell; N. Winters; D. Menzies	2020	Absolute risk of tuberculosis among untreated populations with a positive tuberculin skin test or interferon-gamma release assay result: systematic review and meta-analysis	Bmj	368			1136/bmj.m549	Objective: To determine the annual rate of tuberculosis development after a positive tuberculin skin test (TST) or interferon-gamma release assay result (IGRA), or both, among untreated populations with characteristics believed to increase the risk of tuberculosis (at risk populations). Design: Systematic review and meta-analysis. Data sources: Embase, Medline, and Cochrane Controlled Register of…	Author 1	McGill University		No	No	No data was shared									Supplementary figures and/or tables,Other (specify)	Search strings
Y. Guo; R. Luo; D. J. Corsi; R. Retnakaran; M. C. Walker; S. W. Wen	2020	Caucasian and Asian difference in role of type 1 diabetes on large-for-gestational-age neonates	BMJ Open Diabetes Res Care	8	2		1136/bmjdrc-2020-001746	Introduction: Racial differences in the association between type 1 diabetes mellitus (T1DM) and large-for-gestational-age (LGA) neonates remain unclear. The objective of this study was to compare the effect of T1DM on LGA neonates between Caucasian and Asian women. Research design and methods: A population-based retrospective cohort study was conducted among Caucasian and Asian women who had pren…	Author 1	University of Ottawa		No	No	No data was shared									Supplementary figures and/or tables
A. Howren; J. A. Aviña-Zubieta; D. Da Costa; J. H. Puyat; H. Xie; M. A. De Vera	2020	Impact of arthritis on the perceived need and use of mental healthcare among Canadians with mental disorders: nationally representative cross-sectional study	BMJ Open	10	12		1136/bmjopen-2020-041371	Objective: To evaluate the association between having arthritis and the perceived need for mental healthcare and use of mental health support among individuals with mental disorders. Design: A cross-sectional analysis using data from Canadian Community Health Survey—Mental Health (2012). Setting: The survey was administered across Canada’s 10 provinces using multistage cluster sampling. Participa…	Author 2	University of British Columbia		No	No	Available via a repository,Other (specify)	"Data are available in a public, open access repository. The public use microdata file can be accessed through Statistics Canada (https://www150.statcan.gc.ca/n1/en/catalogue/82M0021X)." -DAS			Other (specify)	StatsCan				Data files (e.g., raw or processed quantitative or qualitative data)
M. S. Taglione; N. Persaud	2021	Assessing variation among the national essential medicines lists of 21 high-income countries: a cross-sectional study	BMJ Open	11	8		1136/bmjopen-2020-045262	Objective: Essential medicines lists have been created and used globally in countries that range from low-income to high-income status. The aim of this paper is to compare the essential medicines list of high-income countries with each other, the WHO’s Model List of Essential Medicines and the lists of countries of other income statuses. Design: High-income countries were defined by World Bank cl…	Author 2	University of Toronto		No	Yes	Available via a repository				Other (specify)	Global Essential Medicines; https://global.essentialmeds.org.				Data files (e.g., raw or processed quantitative or qualitative data)
C. Marks; S. A. Meyers; S. Jain; X. Sun; K. Hayashi; P. Gonzalez-Zuniga; S. A. Strathdee; R. S. Garfein; M. J. Milloy; K. DeBeck; K. Cummins; D. Werb	2021	Involvement of people who inject drugs in injection initiation events: a cross-sectional analysis identifying similarities and differences across three North American settings	BMJ Open	11	8		1136/bmjopen-2020-046957	Objectives: People who inject drugs (PWID) play an integral role in facilitating the entry of others into injection drug use (IDU). We sought to assess factors influencing PWID in providing IDU initiation assistance across three distinct North American settings and to generate pooled measures of risk. Design: We employed data from three PWID cohort studies participating in PReventing Injecting by…	Author 1	Other (specify)	Unity Health Toronto	No	Yes	Data sharing is not applicable/possible [DAS only],Other (specify)	"No data are available. The data for this study cannot be made public due to human subjects’ protections." - DAS						Confidentiality
A. Dey; C. C. Luk; A. Ishaque; D. Ta; O. Srivastava; D. Krebs; P. Seres; C. Hanstock; C. Beaulieu; L. Korngut; R. Frayne; L. Zinman; S. Graham; A. Genge; H. Briemberg; S. Kalra; A. L. S. N. C. Canadian	2023	Motor cortex functional connectivity is associated with underlying neurochemistry in ALS	J Neurol Neurosurg Psychiatry	94	3	193-200	1136/jnnp-2022-329993	Objective: To identify structural and neurochemical properties that underlie functional connectivity impairments of the primary motor cortex (PMC) and how these relate to clinical findings in amyotrophic lateral sclerosis (ALS). Methods: 52 patients with ALS and 52 healthy controls, matched for age and sex, were enrolled from 5 centres across Canada for the Canadian ALS Neuroimaging Consortium st…	Author 2	University of Alberta		No	Yes	Available upon reasonable request [DAS only]									Data files (e.g., raw or processed quantitative or qualitative data),Supplementary figures and/or tables		Contradictory DAS [Author 1]
J. A. Henderson; D. S. Buchwald; B. V. Howard; P. Nez Henderson; Y. Li; R. F. Tyndale; C. I. Amos; O. Y. Gorlova; a. P. C. f. P. H. Collaborative to Improve Native Cancer Outcomes; I. Health Disparities program project sponsored by the National Cancer	2020	Genetics of smoking behaviors in American Indians	Cancer Epidemiol Biomarkers Prev	29	11	2180-2186	1158/1055-9965.Epi-20-0026	Background:: The smoking behavior of American Indians (AIs) differs from that of non-Hispanic whites (NHWs). Typically light smokers, cessation interventions in AIs are generally less effective. To develop more effective cessation programs for AIs, clinicians, researchers and public health workers need a better understanding of the genetic factors involved in their smoking behavior. Our aim was t…	Author 1	University of Toronto		No	No	Available in the supplementary files									Data files (e.g., raw or processed quantitative or qualitative data),Supplementary figures and/or tables
S. Han; Z. Q. Liu; D. C. Chung; M. S. Paul; C. R. Garcia-Batres; A. Sayad; A. R. Elford; M. J. Gold; N. Grimshaw; P. S. Ohashi	2022	Overproduction of IFNγ by Cbl-b–Deficient CD8+ T Cells Provides Resistance against Regulatory T Cells and Induces Potent Antitumor Immunity	Cancer Immunol Res	10	4	437-452	1158/2326-6066.Cir-20-0973	The authors show that tumor-specific Cbl-b−/− CD8+ T cells are resistant to the effects of Treg cells in the tumor microenvironment via enhanced IFNγ production, supporting the potential for targeting Cbl-b in TCR-transduced or CAR T-cell therapy. Publisher: Abstract available from the publisher.	Author 1,Author 2	University of Toronto		No	Yes	Available via a repository				GEO					Data files (e.g., raw or processed quantitative or qualitative data),Supplementary figures and/or tables
F. J. Leblanc; F. V. Hassani; L. Liesinger; X. Qi; P. Naud; R. Birner-Gruenberger; G. Lettre; S. Nattel	2021	Transcriptomic Profiling of Canine Atrial Fibrillation Models After One Week of Sustained Arrhythmia	Circ Arrhythm Electrophysiol	14	8	e009887	1161/circep.121.009887	Supplemental Digital Content is available in the text. Publisher: Abstract available from the publisher.	Author 1	McGill University,Université de Montréal		No	No	Available in the supplementary files									Data files (e.g., raw or processed quantitative or qualitative data),Supplementary figures and/or tables
J. Heijman; A. P. Muna; T. Veleva; C. E. Molina; H. Sutanto; M. Tekook; Q. Wang; I. H. Abu-Taha; M. Gorka; S. Künzel; A. El-Armouche; H. Reichenspurner; M. Kamler; V. Nikolaev; U. Ravens; N. Li; S. Nattel; X. H. Wehrens; D. Dobrev	2020	Atrial Myocyte NLRP3/CaMKII Nexus Forms a Substrate for Post-Operative Atrial Fibrillation	Circ Res	127	8	1036-1055	1161/circresaha.120.316710	Rationale:: Post-operative atrial fibrillation (POAF) is a common and troublesome complication of cardiac surgery. POAF is generally believed to occur when post-operative triggers act on a pre-existing vulnerable substrate, but the underlying cellular and molecular mechanisms are largely unknown. Objective:: To identify cellular POAF-mechanisms in right-atrial samples from patients without a hist…	Author 1	McGill University		No	No	No data was shared									Supplementary figures and/or tables,Transparent reporting form (includes PRISMA),Other (specify)	Supplementary methods
V. W. van Eif; S. Protze; F. M. Bosada; X. Yuan; T. Sinha; K. van Duijvenboden; A. C. Ernault; R. A. Mohan; V. Wakker; C. de Gier-de Vries; I. B. Hooijkaas; M. D. Wilson; A. O. Verkerk; J. Bakkers; B. J. Boukens; B. L. Black; I. C. Scott; V. M. Christoffels	2020	Genome-Wide Analysis Identifies an Essential Human TBX3 Pacemaker Enhancer	Circ Res	127	12	1522-1535	1161/circresaha.120.317054	Rationale:: The development and function of the pacemaker cardiomyocytes of the sinoatrial node (SAN), the leading pacemaker of the heart, are tightly controlled by a conserved network of transcription factors, including TBX3, ISL1 and SHOX2. Yet, the regulatory DNA elements (REs) controlling target gene expression in the SAN pacemaker cells have remained undefined. Objective:: Identification of …	Author 2	University of Toronto		No	Yes	Available via a repository				GEO					Data files (e.g., raw or processed quantitative or qualitative data),Supplementary figures and/or tables
L. Desbiens; C. Fortier; A. Nadeau‐Fredette; F. Madore; B. Hametner; S. Wassertheurer; M. Agharazii; R. Goupil	2022	Prediction of Cardiovascular Events by Pulse Waveform Parameters: Analysis of CARTaGENE	J Am Heart Assoc	11	17		1161/jaha.122.026603	Background: Waveform parameters provide approximate data about aortic wave reflection. However, their association with cardiovascular events remains controversial and their role in cardiovascular prediction is unknown. Methods and Results: We analyzed participants aged between 40 and 69 from the population‐based CARTaGENE cohort. Baseline pulse wave analysis (central pulse pressure, augmentation …	Author 1	Université de Montréal		No	Yes	Available upon request via application [DAS only],Other (specify)	"CARTaGENE data (https://cartagene.qc.ca) were used under license. Restrictions apply to its availability to preserve patient confidentiality. The corresponding author will on request detail the restrictions and any conditions under which access to some data may be provided." - DAS	Confidentiality,License restrictions							Data files (e.g., raw or processed quantitative or qualitative data),Supplementary figures and/or tables
X. He; M. F. Tolosa; T. Zhang; S. K. Goru; L. Ulloa Severino; P. S. Misra; C. M. McEvoy; L. Caldwell; S. G. Szeto; F. Gao; X. Chen; C. Atin; V. Ki; N. Vukosa; C. Hu; J. Zhang; C. Yip; A. Krizova; J. L. Wrana; D. A. Yuen		Myofibroblast YAP/TAZ activation is a key step in organ fibrogenesis	JCI Insight	7	4		1172/jci.insight.146243	Fibrotic diseases account for nearly half of all deaths in the developed world. Despite its importance, the pathogenesis of fibrosis remains poorly understood. Recently, the two mechanosensitive transcription cofactors YAP and TAZ have emerged as important profibrotic regulators in multiple murine tissues. Despite this growing recognition, a number of important questions remain unanswered, includ…	Author 1	University of Toronto		No	Yes	Available via a repository				GEO					Data files (e.g., raw or processed quantitative or qualitative data),Supplementary figures and/or tables
P. Perampalam; H. M. Hassan; G. E. Lilly; D. T. Passos; J. Torchia; P. K. Kiser; A. Bozovic; V. Kulasingam; F. A. Dick		Disrupting the DREAM transcriptional repressor complex induces apolipoprotein overexpression and systemic amyloidosis in mice	J Clin Invest	131	4		1172/jci140903	DREAM (Dp, Rb-like, E2F, and MuvB) is a transcriptional repressor complex that regulates cell proliferation, and its loss causes neonatal lethality in mice. To investigate DREAM function in adult mice, we used an assembly-defective p107 protein and conditional deletion of its redundant family member p130. In the absence of DREAM assembly, mice displayed shortened survival characterized by systemi…	Author 2	Western University		No	No	No data was shared									Supplementary figures and/or tables
D. D. Lee; M. Komosa; S. Sudhaman; R. Leão; C. H. Zhang; J. D. Apolonio; T. Hermanns; P. J. Wild; H. Klocker; F. Nassiri; G. Zadeh; B. H. Diplas; H. Yan; S. Gallinger; T. J. Pugh; V. Ramaswamy; M. D. Taylor; P. Castelo-Branco; N. M. Nunes; U. Tabori		Dual role of allele-specific DNA hypermethylation within the TERT promoter in cancer	J Clin Invest	131	21		1172/jci146915	Aberrant activation of telomerase in human cancer is achieved by various alterations within the TERT promoter, including cancer-specific DNA hypermethylation of the TERT hypermethylated oncological region (THOR). However, the impact of allele-specific DNA methylation within the TERT promoter on gene transcription remains incompletely understood. Using allele-specific next-generation sequencing, w…	Author 1	Other (specify)	The Hospital for Sick Children, Toronto	No	No	No data was shared									Supplementary figures and/or tables
Q. Zheng; B. Song; G. Li; F. Cai; M. Wu; Y. Zhao; L. Jiang; T. Guo; M. Shen; H. Hou; Y. Zhou; Y. Zhao; A. Di; L. Zhang; F. Zeng; X. F. Zhang; H. Luo; X. Zhang; H. Zhang; Z. Zeng; T. Y. Huang; C. Dong; H. Qing; Y. Zhang; Q. Zhang; X. Wang; Y. Wu; H. Xu; W. Song; X. Wang		USP25 inhibition ameliorates Alzheimer’s pathology through the regulation of APP processing and Aβ generation	J Clin Invest	132	5		1172/jci152170	Down syndrome (DS), or trisomy 21, is one of the critical risk factors for early-onset Alzheimer’s disease (AD), implicating key roles for chromosome 21–encoded genes in the pathogenesis of AD. We previously identified a role for the deubiquitinase USP25, encoded on chromosome 21, in regulating microglial homeostasis in the AD brain; however, whether USP25 affects amyloid pathology remains unknow…	Author 1	University of British Columbia		No	No	No data was shared									Supplementary figures and/or tables
J. S. Burma; R. K. Van Roessel; I. K. Oni; J. F. Dunn; J. D. Smirl	2022	Neurovascular coupling on trial: How the number of trials completed impacts the accuracy and precision of temporally derived neurovascular coupling estimates	J Cereb Blood Flow Metab	42	8	1478-1492	1177/0271678X221084400 1177_0271678X221084400 [pii]	Standard practices for quantifying neurovascular coupling (NVC) with transcranial Doppler ultrasound (TCD) require participants to complete one-to-ten repetitive trials. However, limited empirical evidence exists regarding how the number of trials completed influences the validity and reliability of temporally derived NVC metrics. Secondary analyses was performed on 60 young healthy participants …	Author 1	University of Calgary		No	No	No data was shared									Image files,Supplementary figures and/or tables
A. Farrokhi; M. Rahavi; S. Jo; R. Jalili; C. J. Lim; A. Ghahsary; G. S. D. Reid	2022	Inflammatory Immune Responses Trigger Rejection of Allogeneic Fibroblasts Transplanted into Mouse Skin	Cell Transplant	31			1177/09636897221113803 1177_09636897221113803 [pii]	Fibroblasts, or their homolog stromal cells, are present in most tissues and play an essential role in tissue homeostasis and regeneration. As a result, fibroblast-based strategies have been widely employed in tissue engineering. However, while considered to have immunosuppressive properties, the survival and functionality of allogeneic fibroblasts after transplantation remain controversial. Here…	Author 2	University of British Columbia		No	No	Available upon reasonable request [DAS only]									Data files (e.g., raw or processed quantitative or qualitative data),Supplementary figures and/or tables
P. Lazarevič; A. Quesnel-Vallée	2023	Rating Health and Rating Change: How Canadians Rate Their Health and Its Changes	J Aging Health	35	45115	535-542	1177_08982643221119654 [pii] 1177/08982643221119654	Objectives: We investigated the contribution of five health domains to self-rated health (SRH) cross-sectionally and longitudinally and whether these contributions differ by gender or age. Methods: Employing dominance analyses, we quantified the contributions of functioning, diseases, pain, mental health, and behavior to both SRH at a point in time and for changes in SRH using data from the Canad…	Author 1	McGill University		No	No	No data was shared									Supplementary figures and/or tables
C. K. Rushton; S. E. Arthur; M. Alcaide; M. Cheung; A. Jiang; K. M. Coyle; K. L. S. Cleary; N. Thomas; L. K. Hilton; N. Michaud; S. Daigle; J. Author 1son; K. Bushell; S. Yu; R. N. Rys; M. Jain; L. Shepherd; M. A. Marra; J. Kuruvilla; M. Crump; K. Mann; S. Assouline; J. M. Connors; C. Steidl; M. S. Cragg; D. W. Scott; N. A. Johnson; R. D. Morin	2020	Genetic and evolutionary patterns of treatment resistance in relapsed B-cell lymphoma	Blood Adv	4	13	2886-2898	1182/bloodadvances.2020001696	KMT2D and TP53 are predominantly mutated in rrDLBCL and remain clonally stable following therapy.MS4A1 mutations are commonly acquired and undergo clonal expansion following treatment with rituximab-containing therapy. Publisher: Abstract available from the publisher.	Author 2	Simon Fraser University		No	No	No data was shared									Supplementary figures and/or tables
T. Bell; A. Khaira; M. Stokoe; M. Webb; M. Noel; F. Amoozegar; A. D. Harris	2021	Age-related differences in resting state functional connectivity in pediatric migraine	J Headache Pain	22	1		1186/s10194-021-01274-y	Background: Migraine affects roughly 10% of youth aged 5–15 years, however the underlying mechanisms of migraine in youth are poorly understood. Multiple structural and functional alterations have been shown in the brains of adult migraine sufferers. This study aims to investigate the effects of migraine on resting-state functional connectivity during the period of transition from childhood to ad…	Author 1	University of Calgary		No	Yes	Available upon reasonable request [DAS only]									Data files (e.g., raw or processed quantitative or qualitative data)
C. Ke; T. A. Stukel; A. Luk; B. R. Shah; P. Jha; E. Lau; R. C. W. Ma; W. Y. So; A. P. Kong; E. Chow; J. C. N. Chan	2020	Development and validation of algorithms to classify type 1 and 2 diabetes according to age at diagnosis using electronic health records	BMC Med Res Methodol	20			1186/s12874-020-00921-3	Background: Validated algorithms to classify type 1 and 2 diabetes (T1D, T2D) are mostly limited to white pediatric populations. We conducted a large study in Hong Kong among children and adults with diabetes to develop and validate algorithms using electronic health records (EHRs) to classify diabetes type against clinical assessment as the reference standard, and to evaluate performance by age …	Author 2	University of Toronto		No	Yes	Available upon request via application [DAS only]		No details provided							Data files (e.g., raw or processed quantitative or qualitative data),Supplementary figures and/or tables
A. Monsour; E. J. Mew; S. Patel; A. Chee-a-tow; L. Saeed; L. Santos; D. B. Courtney; P. N. Watson; S. Monga; P. Szatmari; M. Offringa; N. J. Butcher	2020	Primary outcome reporting in adolescent depression clinical trials needs standardization	BMC Med Res Methodol	20			1186/s12874-020-01019-6	Background: Evidence-based health care is informed by results of randomized clinical trials (RCTs) and their syntheses in meta-analyses. When the trial outcomes measured are not clearly described in trial publications, knowledge synthesis, translation, and decision-making may be impeded. While heterogeneity in outcomes measured in adolescent major depressive disorder (MDD) RCTs has been described…	Author 1	University of Toronto		No	Yes	Available via a repository				Open Science Framework					Data files (e.g., raw or processed quantitative or qualitative data),Supplementary figures and/or tables
C. Whitmore; M. Markle-Reid; C. McAiney; J. Ploeg; L. E. Griffith; S. P. Phillips; A. Wister; K. Fisher	2022	Self-reported health and the well-being paradox among community-dwelling older adults: a cross-sectional study using baseline data from the Canadian Longitudinal Study on Aging (CLSA)	BMC Geriatr	22			1186/s12877-022-02807-z	Background: Self-reported health is a widely used epidemiologic measure, however, the factors that predict self-reported health among community-dwelling older adults (≥65 years), especially those with multimorbidity (≥2 chronic conditions), are poorly understood. Further, it is not known why some older adults self-report their health positively despite the presence of high levels of multimorbidit…	Author 1,Author 2	McMaster University		No	Yes	Available upon request via application [DAS only],Available via a website,Available in the supplementary files		Confidentiality				Canadian Longitudinal Study on Aging			Data files (e.g., raw or processed quantitative or qualitative data),Supplementary figures and/or tables
L. Barss; J. Obeng; F. Fregonese; O. Oxlade; B. Adomako; A. O. Afriyie; E. D. Frimpong; N. Winters; C. Valiquette; D. Menzies	2020	Solutions to improve the latent tuberculosis Cascade of Care in Ghana: a longitudinal impact assessment	BMC Infect Dis	20			1186/s12879-020-05060-0	Background: Loss of patients in the latent tuberculosis infection (LTBI) cascade of care is a major barrier to LTBI management. We evaluated the impact and acceptability of local solutions implemented to strengthen LTBI management of household contacts (HHCs) at an outpatient clinic in Ghana. Methods: Local solutions to improve LTBI management were informed by a baseline evaluation of the LTBI ca…	Author 2	McGill University		No	Yes	Available upon reasonable request [DAS only],Available in the supplementary files,Available within the contents of the published article [DAS only],Other (specify)	"All relevant data generated and analysed during the current study are included in this published article (and it supplementary information files). Further data that was considered non-relevant (limited questionnaire data) are available from the corresponding author on reasonable request." -DAS								Data collections instruments (e.g., survey, interview questions, data extraction file),Data files (e.g., raw or processed quantitative or qualitative data),Supplementary figures and/or tables
N. A. Lodge-Tulloch; F. T. S. Elias; J. Pudwell; L. Gaudet; M. Walker; G. N. Smith; M. P. Velez	2021	Caesarean section in pregnancies conceived by assisted reproductive technology: a systematic review and meta-analysis	BMC Pregnancy Childbirth	21			1186/s12884-021-03711-x	Background: Caesarean section rates are higher among pregnancies conceived by assisted reproductive technology (ART) compared to spontaneous conceptions (SC), implying an increase in neonatal and maternal morbidity. We aimed to compare caesarean section rates in ART pregnancies versus SC, overall, by indication (elective versus emergent), and by type of ART treatment (in-vitro fertilization (IVF)…	Author 1	Queen's University		No	Yes	Available in the supplementary files,Available within the contents of the published article [DAS only]									Supplementary figures and/or tables,Other (specify)	Search strings
C. Ng; K. L. Chayama; A. Krüsi; W. Small; R. Knight	2020	Perspectives of HIV-positive and -negative people who use drugs regarding the criminalization of HIV non-disclosure in Canada: a qualitative study	BMC Public Health	20			1186/s12889-020-09291-3	Background: While previous research has identified how criminalization of HIV non-disclosure can have deleterious effects on those living with HIV, the perspectives of people who use drugs – a population disproportionately affected by HIV– should be more meaningfully considered in these discussions. Methods: Using constant comparative techniques, data from 60 interviews with men and women living …	Author 2	University of British Columbia		No	Yes	Data sharing is not applicable/possible [DAS only],Available within the contents of the published article [DAS only],Other (specify)	"The data in these findings are presented in this manuscript in support of themes as anonymized participant quotations. Due to the inability to sufficiently anonymize large qualitative datasets, further data cannot be made publicly available as per study approval by the research ethics board of Providence Health Care and the University of British Columbia." - DAS						Confidentiality
L. Vergeer; M. Ahmed; L. Vanderlee; C. Mulligan; M. Weippert; B. Franco-Arellano; K. Dickinson; J. T. Bernstein; M. Labonté; M. R. L’Abbé	2022	The relationship between voluntary product (re) formulation commitments and changes in the nutritional quality of products offered by the top packaged food and beverage companies in Canada from 2013 to 2017	BMC Public Health	22			1186/s12889-022-12683-2	Background: Food companies shape Canada’s food supply through voluntary actions and commitments concerning product (re)formulation; however, the extent that these initiatives translate into actual improvements in nutritional quality is unclear. This study examined changes in the nutritional quality of products offered by the top 22 packaged food and beverage companies in Canada from 2013 to 2017,…	Author 1,Author 2	University of Toronto		No	Yes	Available upon reasonable request [DAS only],Available in the supplementary files,Other (specify)	"The Food Label Information Program (FLIP) 2017 database is owned and maintained by Dr. Mary R. L’Abbé (the senior author) and is not publicly available; permission to access this data was granted by Dr. L’Abbé and is open to other researchers for non-commercial uses through research collaborations and data sharing agreements."								Data files (e.g., raw or processed quantitative or qualitative data),Supplementary figures and/or tables,Other (specify)	Validation of assessment tool
M. Mac-Seing; C. Zarowsky; M. Yuan; K. Zinszer	2022	Disability and sexual and reproductive health service utilisation in Uganda: an intersectional analysis of demographic and health surveys between 2006 and 2016	BMC Public Health	22			1186/s12889-022-12708-w	Background: The United Nations through universal health coverage, including sexual and reproductive health (SRH), pledges to include all people, leaving no one behind. However, people with disabilities continue to experience multiple barriers in accessing SRH services. Studies analysing the impacts of disability in conjunction with other social identities and health determinants reveal a complex …	Author 1,Author 2	Université de Montréal		No	Yes	Available via a website						The DHS Program			Data files (e.g., raw or processed quantitative or qualitative data)
N. Williams; K. Hermans; J. Cohen; A. Declercq; A. Jakda; J. Downar; D. M. Guthrie; J. P. Hirdes	2022	The interRAI CHESS scale is comparable to the palliative performance scale in predicting 90-day mortality in a palliative home care population	BMC Palliat Care	21			1186/s12904-022-01059-3	Background: Prognostic accuracy is important throughout all stages of the illness trajectory as it has implications for the timing of important conversations and decisions around care. Physicians often tend to over-estimate prognosis and may under-recognize palliative care (PC) needs. It is therefore essential that all relevant stakeholders have as much information available to them as possible w…	Author 1	Wilfrid Laurier University		No	Yes	Available upon request via application [DAS only],Other (specify)	"The data are not publicly available, but they are directly available to interRAI fellows and their staff and students. Other researchers can access the data from the Canadian Institute for Health Information for researchers who meet the criteria for access to confidential data. These data represent third party data that are not owned nor collected by the study authors. A data request form can be…	Confidentiality							Data files (e.g., raw or processed quantitative or qualitative data)
A. R. Gagliardi; H. N. Reich; D. C. Cattran; S. J. Barbour	2020	How to optimize the design and implementation of risk prediction tools: focus group with patients with IgA nephropathy	BMC Med Inform Decis Mak	20			1186/s12911-020-01253-4	Background: IgA nephropathy (IgAN) is a common type of chronic immune-mediated kidney disease with variable risk of progression to end-stage kidney disease. Risk stratification helps clinicians weight the potential risks and benefits of immunosuppressive therapy for individual patients, and can inform patient-centred communication. No prior research examined barriers of risk predication tools (RP…	Author 2	University of British Columbia		No	Yes	Available in the supplementary files,Available within the contents of the published article [DAS only]									Data collections instruments (e.g., survey, interview questions, data extraction file),Supplementary figures and/or tables
J. Parsons Leigh; L. G. Kemp; C. de Grood; R. Brundin-Mather; H. T. Stelfox; J. S. Ng-Kamstra; K. M. Fiest	2021	A qualitative study of physician perceptions and experiences of caring for critically ill patients in the context of resource strain during the first wave of the COVID-19 pandemic	BMC Health Serv Res	21			1186/s12913-021-06393-5	Background: The COVID-19 pandemic has led to global shortages in the resources required to care for critically ill patients and to protect frontline healthcare providers. This study investigated physicians’ perceptions and experiences of caring for critically ill patients in the context of actual or anticipated resource strain during the COVID-19 pandemic, and explored implications for the health…	Author 2	University of Calgary,Dalhousie University		No	Yes	Available upon reasonable request [DAS only],Other (specify)	"The datasets generated and analysed during the current study are not publicly available due to the critical care community being small in Canada and raw interview transcripts when considered as a whole may potentially be identifying. The dataset in the current study are available from the corresponding author on reasonable request." -DAS								Data collections instruments (e.g., survey, interview questions, data extraction file),Data files (e.g., raw or processed quantitative or qualitative data)
L. Hedden; S. Spencer; M. Mathews; E. G. Marshall; J. Lukewich; S. Asghari; J. B. Brown; P. S. Gill; T. R. Freeman; R. K. McCracken; B. L. Ryan; C. Vaughan; E. Wong; R. Buote; L. Meredith; L. Moritz; D. Ryan; M. McKay; G. Schacter	2023	“There’s nothing like a good crisis for innovation”: a qualitative study of family physicians’ experiences with virtual care during the COVID-19 pandemic	BMC Health Serv Res	23			1186/s12913-023-09256-3	Background: Prior to the pandemic, Canada lagged behind other Organisation for Economic Cooperation and Development countries in the uptake of virtual care. The onset of COVID-19, however, resulted in a near-universal shift to virtual primary care to minimise exposure risks. As jurisdictions enter a pandemic recovery phase, the balance between virtual and in-person visits is reverting, though it …	Author 1,Author 2	Simon Fraser University		No	Yes	Available upon reasonable request [DAS only],Other (specify)	"The datasets generated and analysed during the current study are not openly available to maintain the anonymity and confidentiality of participants but may be available from the corresponding author on reasonable request." - DAS								Data collections instruments (e.g., survey, interview questions, data extraction file),Data files (e.g., raw or processed quantitative or qualitative data)
A. Bicaba; L. Serme; G. Chetaille; G. Kombate; A. Bila; S. Haddad	2020	Longitudinal analysis of the capacities of community health workers mobilized for seasonal malaria chemoprevention in Burkina Faso	Malar J	19			1186/s12936-020-03191-y	Background: Seasonal malaria chemoprevention (SMC) relies on community health workers to distribute drugs. This study assessed: (1) the capacity of community-based distributors (CBDs) at the start and end of a campaign and from one campaign to another after training or refresher courses before each round; (2) to what extent CBDs’ experience over several campaigns contributed to measurable increas…	Author 2	Université Laval		No	Yes	Available upon reasonable request [DAS only]									Data files (e.g., raw or processed quantitative or qualitative data),Supplementary figures and/or tables
A. E. Denburg; M. Giacomini; W. J. Ungar; J. Abelson	2020	‘The problem is small enough, the problem is big enough’: a qualitative study of health technology assessment and public policy on drug funding decisions for children	Int J Equity Health	19			1186/s12939-020-01164-w	Background: Public policy approaches to funding paediatric medicines in developed public health systems remain understudied. Current approaches to HTA present a variety of conceptual, methodological and practical problems in the context of child health. This study explores the technical and sociopolitical determinants of public funding decisions on paediatric drugs, through the analysis of interv…	Author 1,Author 2	University of Toronto		No	Yes	Available upon reasonable request [DAS only],Other (specify)	"The datasets generated and analysed during the current study are not publicly available due the potential for participant identification, but are available in redacted form from the corresponding author on reasonable request." - DAS								Data collections instruments (e.g., survey, interview questions, data extraction file),Data files (e.g., raw or processed quantitative or qualitative data)
V. Y. O. Au; T. Rosic; N. Sanger; A. Hillmer; C. Chawar; A. Worster; D. C. Marsh; L. Thabane; Z. Samaan	2021	Factors associated with opioid overdose during medication-assisted treatment: How can we identify individuals at risk?	Harm Reduct J	18			1186/s12954-021-00521-4	Background: Due to the loss of tolerance to opioids during medication-assisted treatment (MAT), this period may represent a time of heightened risk for overdose. Identifying factors associated with increased risk of overdose during treatment is therefore paramount to improving outcomes. We aimed to determine the prevalence of opioid overdoses in patients receiving MAT. Additionally, we explored f…	Author 1	McMaster University		No	Yes	Available upon reasonable request [DAS only]									Data files (e.g., raw or processed quantitative or qualitative data)
K. Leslie; M. Bartram; J. Atanackovic; C. Chamberland-Rowe; C. Tulk; I. L. Bourgeault	2022	Enhancing the capacity of the mental health and substance use health workforce to meet population needs: insights from a facilitated virtual policy dialogue	Health Res Policy Syst	20			1186/s12961-022-00857-8	Background: Timely knowledge mobilization has become increasingly critical during the COVID-19 pandemic and complicated by the need to establish or maintain lines of communication between researchers and decision-makers virtually. Our recent pan-Canadian research study on the mental health and substance use health (MHSUH) workforce during the pandemic identified key policy barriers impacting this…	Author 2	Athabasca University		No	Yes	Available upon reasonable request [DAS only]									Data dictionary/codebook,Data files (e.g., raw or processed quantitative or qualitative data)
S. A. Prince; L. Cardilli; J. L. Reed; T. J. Saunders; C. Kite; K. Douillette; K. Fournier; J. P. Buckley	2020	A comparison of self-reported and device measured sedentary behaviour in adults: a systematic review and meta-analysis	Int J Behav Nutr Phys Act	17			1186/s12966-020-00938-3	Background: Sedentary behaviour (SB) is a risk factor for chronic disease and premature mortality. While many individual studies have examined the reliability and validity of various self-report measures for assessing SB, it is not clear, in general, how self-reported SB (e.g., questionnaires, logs, ecological momentary assessments (EMAs)) compares to device measures (e.g., accelerometers, inclin…	Author 2	University of Ottawa		No	Yes	Available in the supplementary files,Available within the contents of the published article [DAS only]									Supplementary figures and/or tables
L. Frehlich; C. D. Christie; P. E. Ronksley; T. C. Turin; P. Doyle-Baker; G. R. McCormack	2022	The neighbourhood built environment and health-related fitness: a narrative systematic review	Int J Behav Nutr Phys Act	19			1186/s12966-022-01359-0	Background: There is increasing evidence demonstrating the importance of the neighbourhood built environment in supporting physical activity. Physical activity provides numerous health benefits including improvements in health-related fitness (i.e., muscular, cardiorespiratory, motor, and morphological fitness). Emerging evidence also suggests that the neighbourhood built environment is associate…	Author 1	University of Calgary		No	Yes	Available upon reasonable request [DAS only]									Data files (e.g., raw or processed quantitative or qualitative data),Transparent reporting form (includes PRISMA),Other (specify)	Search strings
L. Xu; J. J. Pagano; M. J. Haykowksy; J. A. Ezekowitz; G. Y. Oudit; Y. Mikami; A. Howarth; J. A. White; J. R. B. Dyck; T. Anderson; D. I. Paterson; R. B. Thompson; A. B. H. I. for the	2020	Layer-specific strain in patients with heart failure using cardiovascular magnetic resonance: not all layers are the same	J Cardiovasc Magn Reson	22			1186/s12968-020-00680-6	Background: Global longitudinal strain (GLS), most commonly measured at the endocardium, has been shown to be superior to left ventricular (LV) ejection fraction (LVEF) for the identification of systolic dysfunction and prediction of outcomes in heart failure (HF). We hypothesized that strains measured at different myocardial layers (endocardium = ENDO, epicardium = EPI, average = AVE) will have …	Author 2	University of Alberta		No	Yes	Available upon reasonable request [DAS only]									Data files (e.g., raw or processed quantitative or qualitative data),Supplementary figures and/or tables
R. Dabouz; C. W. H. Cheng; P. Abram; S. Omri; G. Cagnone; K. V. Sawmy; J. S. Joyal; M. Desjarlais; D. Olson; A. G. Weil; W. Lubell; J. C. Rivera; S. Chemtob	2020	An allosteric interleukin-1 receptor modulator mitigates inflammation and photoreceptor toxicity in a model of retinal degeneration	J Neuroinflammation	17			1186/s12974-020-02032-8	Background: Inflammation and particularly interleukin-1β (IL-1β), a pro-inflammatory cytokine highly secreted by activated immune cells during early AMD pathological events, contribute significantly to retinal neurodegeneration. Here, we identify specific cell types that generate IL-1β and harbor the IL-1 receptor (IL-1R) and pharmacologically validate IL-1β’s contribution to neuro-retinal degene…	Author 1	McGill University		No	Yes	Available upon reasonable request [DAS only]									Data files (e.g., raw or processed quantitative or qualitative data),Supplementary figures and/or tables
S. B. Lim; D. R. Louie; S. Peters; T. Liu-Ambrose; L. A. Boyd; J. J. Eng	2021	Brain activity during real-time walking and with walking interventions after stroke: a systematic review	J Neuroeng Rehabil	18			1186/s12984-020-00797-w	Investigations of real-time brain activations during walking have become increasingly important to aid in recovery of walking after a stroke. Individual brain activation patterns can be a valuable biomarker of neuroplasticity during the rehabilitation process and can result in improved personalized medicine for rehabilitation. The purpose of this systematic review is to explore the brain activati…	Author 1	University of British Columbia		No	Yes	No data was shared,Other (specify)	"All information found within this review have been taken from previously published data. Further detail on studies that have not been published in a peer-review paper have been obtain from personal communication with the authors." - DAS
K. Wilson; S. Halabi; L. O. Gostin	2020	The International Health Regulations (2005), the threat of populism and the COVID-19 pandemic	Global Health	16			1186/s12992-020-00600-4	The global response to the COVID-19 pandemic has laid bare weaknesses and major challenges in the international approach to managing public health emergencies. Populist sentiment is spreading globally as democratic nations are increasing their support for or electing governments that are perceived to represent “traditional” native interests. Measures need to be taken to proactively address populi…	Author 1	University of Ottawa		No	Yes	Data sharing is not applicable/possible [DAS only]							No additional information was provided
J. Chen; X. Lai; L. Zhou; R. Retnakaran; S. W. Wen; D. Krewski; L. Huang; M. Li; R. Xie	2022	Association between exclusive breastfeeding and postpartum post-traumatic stress disorder	Int Breastfeed J	17			1186/s13006-022-00519-z	Background: Research on the association between breastfeeding and postpartum post-traumatic stress disorder (PTSD) is sparse. This study aimed to examine the association between exclusive breastfeeding up to 42 days after childbirth and postpartum PTSD. Methods: An epidemiologic study was conducted in a tertiary hospital in China between October 2019 and October 2020. Eligible mothers were recrui…	Author 1	University of Ottawa		No	Yes	Available upon reasonable request [DAS only]									Data files (e.g., raw or processed quantitative or qualitative data)
L. M. Puchalski Ritchie; M. van Lettow; A. Makwakwa; E. C. Kip; S. E. Straus; H. Kawonga; J. S. Hamid; G. Lebovic; K. E. Thorpe; M. Zwarenstein; M. J. Schull; A. K. Chan; A. Martiniuk; V. van Schoor	2020	Impact of a tuberculosis treatment adherence intervention versus usual care on treatment completion rates: results of a pragmatic cluster randomized controlled trial	Implement Sci	15			1186/s13012-020-01067-y	Background: With the global shortage of skilled health workers estimated at 7.2 million, outpatient tuberculosis (TB) care is commonly task-shifted to lay health workers (LHWs) in many low- and middle-income countries where the shortages are greatest. While shown to improve access to care and some health outcomes including TB treatment outcomes, lack of training and supervision limit the effectiv…	Author 2	University of Toronto		No	Yes	Available upon reasonable request [DAS only]									Data files (e.g., raw or processed quantitative or qualitative data),Transparent reporting form (includes PRISMA)
J. R. Tomasone; K. D. Kauffeldt; R. Chaudhary; M. C. Brouwers	2020	Effectiveness of guideline dissemination and implementation strategies on health care professionals’ behaviour and patient outcomes in the cancer care context: a systematic review	Implement Sci	15			1186/s13012-020-0971-6	Background: Health care professionals (HCPs) use clinical practice guidelines (CPGs) to make evidence-informed decisions regarding patient care. Although a large number of cancer-related CPGs exist, it is unknown which CPG dissemination and implementation strategies are effective for improving HCP behaviour and patient outcomes in a cancer care context. This review aimed to determine the effectiv…	Author 1	Queen's University		No	Yes	Available within the contents of the published article [DAS only]									Other (specify)	MEDLINE search strategy
C. McArthur; Y. Bai; P. Hewston; L. Giangregorio; S. Straus; A. Papaioannou	2021	Barriers and facilitators to implementing evidence-based guidelines in long-term care: a qualitative evidence synthesis	Implement Sci	16			1186/s13012-021-01140-0	Background: The long-term care setting poses unique challenges and opportunities for effective knowledge translation. The objectives of this review are to (1) synthesize barriers and facilitators to implementing evidence-based guidelines in long-term care, as defined as a home where residents require 24-h nursing care, and 50% of the population is over the age of 65 years; and (2) map barriers an…	Author 1	Dalhousie University		No	Yes	Data sharing is not applicable/possible [DAS only]							No additional information was provided		Transparent reporting form (includes PRISMA),Other (specify)	Search strategy
E. J. Di Gravio; P. Lang; H. A. J. Kim; T. Chinnery; N. Mundi; S. D. MacNeil; A. Mendez; J. Yoo; K. Fung; J. S. Mymryk; J. W. Barrett; N. Read; V. Venkatesan; S. Kuruvilla; L. C. Mendez; E. Winquist; S. Mitchell; S. A. Mattonen; A. C. Nichols; D. A. Palma	2020	Modern treatment outcomes for early T-stage oropharyngeal cancer treated with intensity-modulated radiation therapy at a tertiary care institution	Radiat Oncol	15			1186/s13014-020-01705-1	Background: Transoral surgery (TOS), particularly transoral robotic surgery (TORS) has become the preferred modality in the United States for the treatment of early stage oropharyngeal cancer, largely due to assumptions of fewer toxicities and improved quality of life compared to primary radiotherapy (RT). However, these assumptions are based on retrospective analysis, a subset of which utilize p…	Author 2	Western University		No	Yes	Available in the supplementary files,Available within the contents of the published article [DAS only]									Supplementary figures and/or tables
J. Frew; A. Baradaran-Heravi; A. D. Balgi; X. Wu; T. D. Yan; S. Arns; F. S. Shidmoossavee; J. Tan; J. B. Jaquith; K. R. Jansen-West; F. C. Lynn; F. B. Gao; L. Petrucelli; H. H. Feldman; I. R. Mackenzie; M. Roberge; H. B. Nygaard	2020	Premature termination codon readthrough upregulates progranulin expression and improves lysosomal function in preclinical models of GRN deficiency	Mol Neurodegener	15			1186/s13024-020-00369-5	Background: Frontotemporal lobar degeneration (FTLD) is a devastating and progressive disorder, and a common cause of early onset dementia. Progranulin (PGRN) haploinsufficiency due to autosomal dominant mutations in the progranulin gene (GRN) is an important cause of FTLD (FTLD-GRN), and nearly a quarter of these genetic cases are due to a nonsense mutation. Premature termination codons (PTC) ca…	Author 2	University of British Columbia		No	Yes	Available in the supplementary files,Available within the contents of the published article [DAS only]									Supplementary figures and/or tables
J. Robert; N. L. Weilinger; L. P. Cao; S. Cataldi; E. B. Button; S. Stukas; E. M. Martin; P. Seibler; M. Gilmour; T. M. Caffrey; E. M. Rowe; J. Fan; B. MacVicar; M. J. Farrer; C. L. Wellington	2020	An in vitro bioengineered model of the human arterial neurovascular unit to study neurodegenerative diseases	Mol Neurodegener	15			1186/s13024-020-00418-z	Introduction: The neurovascular unit (NVU) – the interaction between the neurons and the cerebrovasculature – is increasingly important to interrogate through human-based experimental models. Although advanced models of cerebral capillaries have been developed in the last decade, there is currently no in vitro 3-dimensional (3D) perfusible model of the human cortical arterial NVU. Method: We used…	Author 1	University of British Columbia		No	Yes	Available upon request [DAS only]									Data files (e.g., raw or processed quantitative or qualitative data),Supplementary figures and/or tables
A. Bhattacherjee; J. Jung; S. Zia; M. Ho; G. Eskandari-Sedighi; C. D. St. Laurent; K. A. McCord; A. Bains; G. Sidhu; S. Sarkar; J. R. Plemel; M. S. Macauley	2021	The CD33 short isoform is a gain-of-function variant that enhances Aβ1–42 phagocytosis in microglia	Mol Neurodegener	16			1186/s13024-021-00443-6	Background: CD33 is genetically linked to Alzheimer’s disease (AD) susceptibility through differential expression of isoforms in microglia. The role of the human CD33 short isoform (hCD33m), preferentially encoded by an AD-protective CD33 allele (rs12459419T), is unknown. Here, we test whether hCD33m represents a loss-of-function or gain-of-function variant. Methods: We have developed two models …	Author 2	University of Alberta		No	Yes	Available via a repository				GEO					Data files (e.g., raw or processed quantitative or qualitative data),Supplementary figures and/or tables
L. R. Aleksandrova; Y. T. Wang; A. G. Phillips	2020	Ketamine and its metabolite, (2R,6R)-HNK, restore hippocampal LTP and long-term spatial memory in the Wistar-Kyoto rat model of depression	Mol Brain	13			1186/s13041-020-00627-z	Accumulating evidence implicates dysregulation of hippocampal synaptic plasticity in the pathophysiology of depression. However, the effects of ketamine on synaptic plasticity and their contribution to its mechanism of action as an antidepressant, are still unclear. We investigated ketamine’s effects on in vivo dorsal hippocampal (dHPC) synaptic plasticity and their role in mediating aspects of a…	Author 1	University of British Columbia		No	Yes	Available upon reasonable request [DAS only],Available in the supplementary files,Available within the contents of the published article [DAS only]									Data files (e.g., raw or processed quantitative or qualitative data),Supplementary figures and/or tables,Other (specify)	Supplementary methods and results
A. Kougioumoutzakis; J. G. Pelletier; I. Laplante; A. Khlaifia; J. C. Lacaille	2020	TRPC1 mediates slow excitatory synaptic transmission in hippocampal oriens/alveus interneurons	Mol Brain	13			1186/s13041-020-0558-9	Hippocampal GABAergic interneurons play key roles in regulating principal cell activity and plasticity. Interneurons located in stratum oriens/alveus (O/A INs) receive excitatory inputs from CA1 pyramidal cells and express a Hebbian form of long-term potentiation (LTP) at their excitatory input synapses. This LTP requires the activation of metabotropic glutamate receptors 1a (mGluR1a) and Ca2+ en…	Author 2	Université de Montréal		No	Yes	Available upon reasonable request [DAS only]									Data files (e.g., raw or processed quantitative or qualitative data)
H. H. Miao; Z. Miao; J. G. Pan; X. H. Li; M. Zhuo	2021	Brain-derived neurotrophic factor produced long-term synaptic enhancement in the anterior cingulate cortex of adult mice	Mol Brain	14			1186/s13041-021-00853-z	Previous studies have demonstrated that brain-derived neurotrophic factor (BDNF) is one of the diffusible messengers for enhancing synaptic transmission in the hippocampus. Less information is available about the possible roles of BDNF in the anterior cingulate cortex (ACC). In the present study, we used 64-electrode array field recording system to investigate the effect of BDNF on ACC excitatory…	Author 1	University of Toronto		No	Yes	Available upon reasonable request [DAS only]									Data files (e.g., raw or processed quantitative or qualitative data)
A. T. Ehrlich; M. Semache; P. Couvineau; S. Wojcik; H. Kobayashi; M. Thelen; F. Gross; M. Hogue; C. Le Gouill; E. Darcq; M. Bouvier; B. L. Kieffer	2021	Ackr3-Venus knock-in mouse lights up brain vasculature	Mol Brain	14			1186/s13041-021-00862-y	The atypical chemokine receptor 3, ACKR3, is a G protein-coupled receptor, which does not couple to G proteins but recruits βarrestins. At present, ACKR3 is considered a target for cancer and cardiovascular disorders, but less is known about the potential of ACKR3 as a target for brain disease. Further, mouse lines have been created to identify cells expressing the receptor, but there is no tool …	Author 1	McGill University,Université de Montréal		No	Yes	Available upon reasonable request [DAS only]									Data files (e.g., raw or processed quantitative or qualitative data),Supplementary figures and/or tables
A. Heath; J. D. Rios; E. Pullenayegum; P. Pechlivanoglou; M. Offringa; M. Yaskina; R. Watts; S. Rimmer; T. P. Klassen; K. Coriolano; N. Poonai; P. K. K. S. G. on behalf of the	2021	The intranasal dexmedetomidine plus ketamine for procedural sedation in children, adaptive randomized controlled non-inferiority multicenter trial (Ketodex): a statistical analysis plan	Trials	22			1186/s13063-020-04946-3	Background: Procedural sedation and analgesia (PSA) is frequently required to perform closed reductions for fractures and dislocations in children. Intravenous (IV) ketamine is the most commonly used sedative agent for closed reductions. However, as children find IV insertion a distressing and painful procedure, there is need to identify a feasible alternative route of administration. There is ev…	Author 2	University of Toronto		No	Yes	No data was shared									Data collections instruments (e.g., survey, interview questions, data extraction file)
T. Lu; V. Forgetta; J. Keller-Baruch; M. Nethander; D. Bennett; M. Forest; S. Bhatnagar; R. G. Walters; K. Lin; Z. Chen; L. Li; M. Karlsson; D. Mellström; E. Orwoll; E. V. McCloskey; J. A. Kanis; W. D. Leslie; R. J. Clarke; C. Ohlsson; C. M. T. Greenwood; J. B. Richards	2021	Improved prediction of fracture risk leveraging a genome-wide polygenic risk score	Genome Med	13			1186/s13073-021-00838-6	Background: Accurately quantifying the risk of osteoporotic fracture is important for directing appropriate clinical interventions. While skeletal measures such as heel quantitative speed of sound (SOS) and dual-energy X-ray absorptiometry bone mineral density are able to predict the risk of osteoporotic fracture, the utility of such measurements is subject to the availability of equipment and hu…	Author 2	McGill University		No	Yes	Available upon request via application [DAS only],Available via a repository		License restrictions		dbGaP,Other (specify)	Aging Research Biobank, China Kadoorie Biobank, PGS Catalog				Data files (e.g., raw or processed quantitative or qualitative data),Supplementary figures and/or tables
F. W. L. Tsui; A. Lin; I. Sari; Z. Zhang; H. W. Tsui; R. D. Inman	2021	Serial Lipocalin 2 and Oncostatin M levels reflect inflammation status and treatment response in axial spondyloarthritis	Arthritis Res Ther	23			1186/s13075-021-02521-y	Background: Informative serum biomarkers for monitoring inflammatory activity and treatment responses in axial spondyloarthritis (axSpA) are lacking. We assessed whether Lipocalin 2 (LCN2) and Oncostatin M (OSM), both having roles in inflammation and bone remodeling, may accurately reflect chronic joint inflammation and treatment response in axSpA. Previous reports in animal models showed involve…	Author 1	University of Toronto		No	Yes	Data sharing is not applicable/possible [DAS only]							No data was collected within the publication		Supplementary figures and/or tables
L. Y. Xiong; M. Ouk; C. Y. Wu; J. S. Rabin; K. L. Lanctôt; N. Herrmann; S. E. Black; J. D. Edwards; W. Swardfager	2021	Leukotriene receptor antagonist use and cognitive decline in normal cognition, mild cognitive impairment, and Alzheimer’s dementia	Alzheimers Res Ther	13			1186/s13195-021-00892-7	Background: Leukotriene receptor antagonists (LTRAs) alleviate Alzheimer’s disease (AD) pathology and improve cognition in animal models; however, clinical evidence is limited. This study aimed to explore the associations between the use of LTRAs (montelukast or zafirlukast) and cognitive performance in people with normal cognition, mild cognitive impairment (MCI), or AD dementia. We hypothesized…	Author 1	University of Toronto		No	Yes	Available via a website,Other (specify)	"The data analyzed in the current study are available through the NACC, https://naccdata.org/." - DAS					National Alzheimer’s Coordinating Center			Data files (e.g., raw or processed quantitative or qualitative data),Supplementary figures and/or tables
S. Epelbaum; N. Burgos; M. Canney; D. Matthews; M. Houot; M. D. Santin; C. Desseaux; G. Bouchoux; S. Stroer; C. Martin; M. O. Habert; M. Levy; A. Bah; K. Martin; B. Delatour; M. Riche; B. Dubois; L. Belin; A. Carpentier	2022	Pilot study of repeated blood-brain barrier disruption in patients with mild Alzheimer’s disease with an implantable ultrasound device	Alzheimers Res Ther	14			1186/s13195-022-00981-1	Background: Temporary disruption of the blood-brain barrier (BBB) using pulsed ultrasound leads to the clearance of both amyloid and tau from the brain, increased neurogenesis, and mitigation of cognitive decline in pre-clinical models of Alzheimer’s disease (AD) while also increasing BBB penetration of therapeutic antibodies. The goal of this pilot clinical trial was to investigate the safety an…	Author 2	Other (specify)	"The Canadian Institutes of Health Research is providing funds to support ADNI clinical sites in Canada."	No	Yes	Available upon reasonable request [DAS only]									Data files (e.g., raw or processed quantitative or qualitative data),Supplementary figures and/or tables
J. Ellegood; S. P. Petkova; A. Kinman; L. R. Qiu; A. Adhikari; A. A. Wade; D. Fernandes; Z. Lindenmaier; A. Creighton; L. M. J. Nutter; A. S. Nord; J. L. Silverman; J. P. Lerch	2021	Neuroanatomy and behavior in mice with a haploinsufficiency of AT-rich interactive domain 1B (ARID1B) throughout development	Mol Autism	12			1186/s13229-021-00432-y	Background: One of the causal mechanisms underlying neurodevelopmental disorders (NDDs) is chromatin modification and the genes that regulate chromatin. AT-rich interactive domain 1B (ARID1B), a chromatin modifier, has been linked to autism spectrum disorder and to affect rare and inherited genetic variation in a broad set of NDDs. Methods: A novel preclinical mouse model of Arid1b deficiency was…	Author 2	University of Toronto		No	Yes	Available upon reasonable request [DAS only],Other (specify)	"The datasets used and/or analysed during the current study are available from the corresponding author on reasonable request. Additionally, The neuroimaging data will be released at https://www.braincode.ca/ after the publication of this article." -DAS								Data files (e.g., raw or processed quantitative or qualitative data),Supplementary figures and/or tables
K. E. Meijboom; E. R. Sutton; E. McCallion; E. McFall; D. Anthony; B. Edwards; S. Kubinski; I. Tapken; I. Bünermann; G. Hazell; N. Ahlskog; P. Claus; K. E. Davies; R. Kothary; M. J. A. Wood; M. Bowerman	2022	Dysregulation of Tweak and Fn14 in skeletal muscle of spinal muscular atrophy mice	Skelet Muscle	12			1186/s13395-022-00301-z	Background: Spinal muscular atrophy (SMA) is a childhood neuromuscular disorder caused by depletion of the survival motor neuron (SMN) protein. SMA is characterized by the selective death of spinal cord motor neurons, leading to progressive muscle wasting. Loss of skeletal muscle in SMA is a combination of denervation-induced muscle atrophy and intrinsic muscle pathologies. Elucidation of the pat…	Author 2	University of Ottawa		No	Yes	Available in the supplementary files									Data files (e.g., raw or processed quantitative or qualitative data),Supplementary figures and/or tables
R. Ndjaboue; I. Farhat; C. A. Ferlatte; G. Ngueta; D. Guay; S. Delorme; N. Ivers; B. R. Shah; S. Straus; C. Yu; H. O. Witteman	2020	Predictive models of diabetes complications: protocol for a scoping review	Syst Rev	9			1186/s13643-020-01391-w	Background: Diabetes is a highly prevalent chronic disease that places a large burden on individuals and health care systems. Models predicting the risk (also called predictive models) of other conditions often compare people with and without diabetes, which is of little to no relevance for people already living with diabetes (called patients). This review aims to identify and synthesize findings…	Author 2	Université Laval		No	Yes	Available upon request [DAS only]									Data files (e.g., raw or processed quantitative or qualitative data),Transparent reporting form (includes PRISMA)
R. M. Renner; M. Ennis; M. Maazi; S. Dunn; W. V. Norman; J. Kaczorowski; E. Guilbert	2023	Development and pilot testing of the 2019 Canadian Abortion Provider Survey	Pilot Feasibility Stud	9			1186/s40814-023-01279-1	Background: Substantial changes in abortion care regulations, available medications and national clinical practice guidelines have occurred since a 2012 national Canadian Abortion Provider Survey (CAPS). We developed and piloted the CAPS 2019 survey instrument to explore changes of the abortion provider workforce, their clinical care as well as experiences with stigma and harassment. Methods: We …	Author 2	University of British Columbia		No	Yes	Available upon reasonable request [DAS only],Other (specify)	"The datasets generated and analyzed during the current study are available from the corresponding author upon reasonable request. The final version of the Canadian Abortion Provider Survey is available from the corresponding author upon reasonable request." -DAS								Data collections instruments (e.g., survey, interview questions, data extraction file),Data files (e.g., raw or processed quantitative or qualitative data)
L. Nguyen; B. van Oort; H. Davis; E. van der Meulen; C. Dawe-McCord; A. Franklin; J. W. Gorter; C. Morris; M. Ketelaar	2022	Exploring the “how” in research partnerships with young partners by experience: lessons learned in six projects from Canada, the Netherlands, and the United Kingdom	Res Involv Engagem	8			1186/s40900-022-00400-7	Background: Involvement of young partners by experience in research is on the rise and becoming expected practice. However, literature on how to promote equitable and meaningful involvement of young people is scarce. The purpose of this paper is to describe and reflect on different approaches between researchers and young partners by experience based on six research projects conducted in Canada, …	Author 1,Author 2	University of Calgary,McMaster University		No	Yes	Available within the contents of the published article [DAS only]									Supplementary figures and/or tables
D. Srikanthan; M. S. Taccone; R. Van Ommeren; J. Ishida; S. L. Krumholtz; J. T. Rutka	2021	Diffuse intrinsic pontine glioma: current insights and future directions	Chin Neurosurg J	7			1186/s41016-020-00218-w	Diffuse intrinsic pontine glioma (DIPG) is a lethal pediatric brain tumor and the leading cause of brain tumor–related death in children. As several clinical trials over the past few decades have led to no significant improvements in outcome, the current standard of care remains fractionated focal radiation. Due to the recent increase in stereotactic biopsies, tumor tissue availabilities have ena…	Author 1	University of Toronto		No	Yes	Data sharing is not applicable/possible [DAS only]							No additional information was provided
E. L. MacLean; M. Kohli; L. Köppel; I. Schiller; S. K. Sharma; M. Pai; C. M. Denkinger; N. Dendukuri	2022	Bayesian latent class analysis produced diagnostic accuracy estimates that were more interpretable than composite reference standards for extrapulmonary tuberculosis tests	Diagn Progn Res	6			1186/s41512-022-00125-x	Background: Evaluating the accuracy of extrapulmonary tuberculosis (TB) tests is challenging due to lack of a gold standard. Latent class analysis (LCA), a statistical modeling approach, can adjust for reference tests’ imperfect accuracies to produce less biased test accuracy estimates than those produced by commonly used methods like composite reference standards (CRSs). Our objective is to illu…	Author 1	McGill University		No	Yes	Available via a repository				Open Science Framework					Data files (e.g., raw or processed quantitative or qualitative data),Supplementary figures and/or tables,Other (specify)	Supplementary methods
A. Martchenko; S. E. Martchenko; A. D. Biancolin; P. L. Brubaker	2020	Circadian Rhythms and the Gastrointestinal Tract: Relationship to Metabolism and Gut Hormones	Endocrinology	161	12		1210/endocr/bqaa167	Circadian rhythms are 24-hour biological rhythms within organisms that have developed over evolutionary time due to predefined environmental changes, mainly the light-dark cycle. Interestingly, metabolic tissues, which are largely responsible for establishing diurnal metabolic homeostasis, have been found to express cell-autonomous clocks that are entrained by food intake. Disruption of the circa…	Author 1	University of Toronto		No	Yes	Data sharing is not applicable/possible [DAS only]							No data was collected within the publication
J. C. Rojas; P. Wang; A. M. Staffaroni; C. Heller; Y. Cobigo; A. Wolf; S. Y. M. Goh; P. A. Ljubenkov; H. W. Heuer; J. C. Fong; J. B. Taylor; E. Veras; L. Song; A. Jeromin; D. Hanlon; L. Yu; A. Khinikar; R. Sivasankaran; A. Kieloch; M. A. Valentin; A. M. Karydas; L. L. Mitic; R. Pearlman; J. Kornak; J. H. Kramer; B. L. Miller; K. Kantarci; D. S. Knopman; N. Graff-Radford; L. Petrucelli; R. Rademak…	2021	Plasma Neurofilament Light for Prediction of Disease Progression in Familial Frontotemporal Lobar Degeneration	Neurology	96	18	e2296-2312	1212/wnl.0000000000011848	Objective: We tested the hypothesis that plasma neurofilament light chain (NfL) identifies asymptomatic carriers of familial frontotemporal lobar degeneration (FTLD)–causing mutations at risk of disease progression. Methods: Baseline plasma NfL concentrations were measured with single-molecule array in original (n = 277) and validation (n = 297) cohorts. C9orf72, GRN, and MAPT mutation carriers a…	Author 2	University of British Columbia,McGill University,University of Toronto,Université Laval,Western University		No	Yes	Available upon request [DAS only],Other (specify)	"Joint ARTFL and LEFFTDS data and biospecimens and GENFI data are available to qualified investigators for replication of the present study results or further projects." -DAS								Data files (e.g., raw or processed quantitative or qualitative data)
A. Hinks; K. Jacob; P. Mashouri; K. D. Medak; M. V. Franchi; D. C. Wright; S. H. M. Brown; G. A. Power	2022	Influence of weighted downhill running training on serial sarcomere number and work loop performance in the rat soleus	Biol Open	11	7		1242/bio.059491	Increased serial sarcomere number (SSN) has been observed in rats following downhill running training due to the emphasis on active lengthening contractions; however, little is known about the influence on dynamic contractile function. Therefore, we employed 4 weeks of weighted downhill running training in rats, then assessed soleus SSN and work loop performance. We hypothesised trained rats woul…	Author 1	University of Guelph		No	No	No data was shared									Supplementary figures and/or tables
S. J. Gignac; K. R. MacCharles; K. Fu; K. Bonaparte; G. Akarsu; T. W. Barrett; E. M. Verheyen; J. M. Richman	2023	Mechanistic studies in Drosophila and chicken give new insights into functions of DVL1 in dominant Robinow syndrome	Dis Model Mech	16	4		1242/dmm.049844	The study of rare genetic diseases provides valuable insights into human gene function. The autosomal dominant or autosomal recessive forms of Robinow syndrome are genetically heterogeneous, and the common theme is that all the mutations lie in genes in Wnt signaling pathways. Cases diagnosed with Robinow syndrome do survive to adulthood with distinct skeletal phenotypes, including limb shortenin…	Author 2	University of British Columbia,Simon Fraser University		No	No	Available in the supplementary files									Supplementary figures and/or tables
C. Shen; E. Mulder; W. Buitenwerf; J. Postat; A. Jansen; M. Kox; J. N. Mandl; N. Vrisekoop	2023	Nuclear segmentation facilitates neutrophil migration	J Cell Sci	136	11		1242/jcs.260768	Neutrophils are among the fastest-moving immune cells. Their speed is critical to their function as ‘first responder’ cells at sites of damage or infection, and it has been postulated that the unique segmented nucleus of neutrophils functions to assist their rapid migration. Here, we tested this hypothesis by imaging primary human neutrophils traversing narrow channels in custom-designed microflu…	Author 2	McGill University		No	No	Available in the supplementary files									Supplementary figures and/or tables
P. E. Brown; Y. Izawa; K. Balakrishnan; S. H. Fu; J. Chakma; G. Menon; R. Dikshit; R. Dhaliwal; P. S. Rodriguez; G. Huang; R. Begum; H. Hu; G. D’Souza; R. Guleria; P. Jha	2022	Mortality Associated with Ambient PM2.5 Exposure in India: Results from the Million Death Study	Environ Health Perspect	130	9		1289/ehp9538	Background:: Studies on the extent to which long-term exposure to ambient particulate matter (PM) with aerodynamic diameter ≤2.5μm (PM2.5) contributes to adult mortality in India are few, despite over 99% of Indians being exposed to levels that the World Health Organization (WHO) considers unsafe. Objective:: We conducted a retrospective cohort study within the Million Death Study (MDS) to provid…	Author 2	University of Toronto		No	No	No data was shared									Supplementary figures and/or tables
S. Tollis; J. Singh; R. Palou; Y. Thattikota; G. Ghazal; J. Coulombe-Huntington; X. Tang; S. Moore; D. Blake; E. Bonneil; C. A. Royer; P. Thibault; M. Tyers	2022	The microprotein Nrs1 rewires the G1/S transcriptional machinery during nitrogen limitation in budding yeast	PLoS Biol	20	3		1371/journal.pbio.3001548	Commitment to cell division at the end of G1 phase, termed Start in the budding yeast Saccharomyces cerevisiae, is strongly influenced by nutrient availability. To identify new dominant activators of Start that might operate under different nutrient conditions, we screened a genome-wide ORF overexpression library for genes that bypass a Start arrest caused by absence of the G1 cyclin Cln3 and the…	Author 1,Author 2	Université de Montréal		No	Yes	Available via a repository,Available in the supplementary files				GEO,Other (specify)	ProteomeXchange				Data files (e.g., raw or processed quantitative or qualitative data),Supplementary figures and/or tables,Other (specify)	Supplemental methods
S. Y. Wu; Y. Wen; N. B. C. Serre; C. C. H. Laursen; A. G. Dietz; B. R. Taylor; M. Drobizhev; R. S. Molina; A. Aggarwal; V. Rancic; M. Becker; K. Ballanyi; K. Podgorski; H. Hirase; M. Nedergaard; M. Fendrych; M. J. Lemieux; D. F. Eberl; A. R. Kay; R. E. Campbell; Y. Shen	2022	A sensitive and specific genetically-encoded potassium ion biosensor for in vivo applications across the tree of life	PLoS Biol	20	9		1371/journal.pbio.3001772	Potassium ion (K+) plays a critical role as an essential electrolyte in all biological systems. Genetically-encoded fluorescent K+ biosensors are promising tools to further improve our understanding of K+-dependent processes under normal and pathological conditions. Here, we report the crystal structure of a previously reported genetically-encoded fluorescent K+ biosensor, GINKO1, in the K+-bound…	Author 1	University of Alberta		No	Yes	Available via a repository,Available in the supplementary files				PDB,Other (specify)	SourceForge				Data files (e.g., raw or processed quantitative or qualitative data),Image files,Software code,Supplementary figures and/or tables,Videos
G. A. Orozco; K. Karjalainen; E. K. Moo; L. Stenroth; P. Tanska; J. L. Rios; T. V. Tuomainen; M. J. Nissi; H. Isaksson; W. Herzog; R. K. Korhonen	2022	A musculoskeletal finite element model of rat knee joint for evaluating cartilage biomechanics during gait	PLoS Comput Biol	18	6		1371/journal.pcbi.1009398	Abnormal loading of the knee due to injuries or obesity is thought to contribute to the development of osteoarthritis (OA). Small animal models have been used for studying OA progression mechanisms. However, numerical models to study cartilage responses under dynamic loading in preclinical animal models have not been developed. Here we present a musculoskeletal finite element model of a rat knee …	Author 2	University of Calgary		No	Yes	Available via a website						Fairdata Research Data Storage Service; https://etsin.fairdata.fi/dataset/f490fe94-70f4-403b-ba5d-c4102549c054			Data files (e.g., raw or processed quantitative or qualitative data),Supplementary figures and/or tables
T. Daouda; M. Dumont-Lagacé; A. Feghaly; Y. Benslimane; R. Panes; M. Courcelles; M. Benhammadi; L. Harrington; P. Thibault; F. Major; Y. Bengio; É. Gagnon; S. Lemieux; C. Perreault	2021	CAMAP: Artificial neural networks unveil the role of codon arrangement in modulating MHC-I peptides presentation	PLoS Comput Biol	17	10		1371/journal.pcbi.1009482	MHC-I associated peptides (MAPs) play a central role in the elimination of virus-infected and neoplastic cells by CD8 T cells. However, accurately predicting the MAP repertoire remains difficult, because only a fraction of the transcriptome generates MAPs. In this study, we investigated whether codon arrangement (usage and placement) regulates MAP biogenesis. We developed an artificial neural net…	Author 2	Université de Montréal		No	Yes	Available via a repository				BioProject,GEO,GitHub,Other (specify)	ProteomeXchange Consortium via the PRIDE partner repository				Data files (e.g., raw or processed quantitative or qualitative data),Supplementary figures and/or tables
E. Chao; C. Chato; R. Vender; A. S. Olabode; R. C. Ferreira; A. F. Y. Poon	2022	Molecular source attribution	PLoS Comput Biol	18	11		1371/journal.pcbi.1010649		Author 1	Western University		No	No	No data was shared
W. C. Au; T. Zhang; P. K. Mishra; J. R. Eisenstatt; R. L. Walker; J. Ocampo; A. Dawson; J. Warren; M. Costanzo; A. Baryshnikova; K. Flick; D. J. Clark; P. S. Meltzer; R. E. Baker; C. Myers; C. Boone; P. Kaiser; M. A. Basrai	2020	Skp, Cullin, F-box (SCF)-Met30 and SCF-Cdc4-Mediated Proteolysis of CENP-A Prevents Mislocalization of CENP-A for Chromosomal Stability in Budding Yeast	PLoS Genet	16	2		1371/journal.pgen.1008597	Restricting the localization of the histone H3 variant CENP-A (Cse4 in yeast, CID in flies) to centromeres is essential for faithful chromosome segregation. Mislocalization of CENP-A leads to chromosomal instability (CIN) in yeast, fly and human cells. Overexpression and mislocalization of CENP-A has been observed in many cancers and this correlates with increased invasiveness and poor prognosis.…	Author 1,Author 2	University of Toronto		No	Yes	Available via a repository				GEO					Data files (e.g., raw or processed quantitative or qualitative data),Supplementary figures and/or tables
A. M. Rajan; R. C. Ma; K. M. Kocha; D. J. Zhang; P. Huang	2020	Dual function of perivascular fibroblasts in vascular stabilization in zebrafish	PLoS Genet	16	10		1371/journal.pgen.1008800	Blood vessels are vital to sustain life in all vertebrates. While it is known that mural cells (pericytes and smooth muscle cells) regulate vascular integrity, the contribution of other cell types to vascular stabilization has been largely unexplored. Using zebrafish, we identified sclerotome-derived perivascular fibroblasts as a novel population of blood vessel associated cells. In contrast to p…	Author 1	University of Calgary		No	Yes	Available in the supplementary files,Available within the contents of the published article [DAS only]									Data files (e.g., raw or processed quantitative or qualitative data),Image files,Supplementary figures and/or tables,Videos
E. A. Walden; R. Y. Fong; T. T. Pham; H. Knill; S. J. Laframboise; S. Huard; M. E. Harper; K. Baetz	2020	Phenomic screen identifies a role for the yeast lysine acetyltransferase NuA4 in the control of Bcy1 subcellular localization, glycogen biosynthesis, and mitochondrial morphology	PLoS Genet	16	11		1371/journal.pgen.1009220	Cellular metabolism is tightly regulated by many signaling pathways and processes, including lysine acetylation of proteins. While lysine acetylation of metabolic enzymes can directly influence enzyme activity, there is growing evidence that lysine acetylation can also impact protein localization. As the Saccharomyces cerevisiae lysine acetyltransferase complex NuA4 has been implicated in a varie…	Author 1,Author 2	University of Ottawa		No	Yes	Available in the supplementary files,Available within the contents of the published article [DAS only]									Data files (e.g., raw or processed quantitative or qualitative data),Image files,Supplementary figures and/or tables
P. Michaud; V. N. Shah; P. Adjibade; F. Houle; M. Quévillon Huberdeau; R. Rioux; C. Lavoie-Ouellet; W. Gu; R. Mazroui; M. J. Simard	2021	The RabGAP TBC-11 controls Argonaute localization for proper microRNA function in C. elegans	PLoS Genet	17	4		1371/journal.pgen.1009511	Once loaded onto Argonaute proteins, microRNAs form a silencing complex called miRISC that targets mostly the 3’UTR of mRNAs to silence their translation. How microRNAs are transported to and from their target mRNA remains poorly characterized. While some reports linked intracellular trafficking to microRNA activity, it is still unclear how these pathways coordinate for proper microRNA-mediated g…	Author 1	Université Laval		No	Yes	Available via a repository,Available in the supplementary files,Available within the contents of the published article [DAS only]				GEO					Data files (e.g., raw or processed quantitative or qualitative data),Image files,Supplementary figures and/or tables
A. Chignon; D. Argaud; M. C. Boulanger; G. Mkannez; V. Bon-Baret; Z. Li; S. Thériault; Y. Bossé; P. Mathieu	2022	Genome-wide chromatin contacts of super-enhancer-associated lncRNA identify LINC01013 as a regulator of fibrosis in the aortic valve	PLoS Genet	18	1		1371/journal.pgen.1010010	Calcific aortic valve disease (CAVD) is characterized by a fibrocalcific process. The regulatory mechanisms that drive the fibrotic response in the aortic valve (AV) are poorly understood. Long noncoding RNAs derived from super-enhancers (lncRNA-SE) control gene expression and cell fate. Herein, multidimensional profiling including chromatin immunoprecipitation and sequencing, transposase-accessi…	Author 1	Université Laval		No	Yes	Available via a repository,Available in the supplementary files				GEO					Data files (e.g., raw or processed quantitative or qualitative data),Image files,Supplementary figures and/or tables
P. Manrique-Saide; J. Herrera-Bojórquez; A. Medina-Barreiro; E. Trujillo-Peña; J. Villegas-Chim; N. Valadez-González; A. M. M. Ahmed; H. Delfín-González; J. Palacio-Vargas; A. Che-Mendoza; N. Pavía-Ruz; A. E. Flores; G. Vazquez-Prokopec	2021	Insecticide-treated house screening protects against Zika-infected Aedes aegypti in Merida, Mexico	PLoS Negl Trop Dis	15	1		1371/journal.pntd.0009005	Background: The integration of house-screening and long-lasting insecticidal nets, known as insecticide-treated screening (ITS), can provide simple, safe, and low-tech Aedes aegypti control. Cluster randomised controlled trials in two endemic localities for Ae. aegypti of south Mexico, showed that ITS conferred both, immediate and sustained (~2 yr) impact on indoor-female Ae. aegypti infestations…	Author 1	Other (specify)	Universidad Autonoma de Yucatan	No	Yes	Available in the supplementary files,Available within the contents of the published article [DAS only]									Data files (e.g., raw or processed quantitative or qualitative data)
S. P. Alpuche-Lazcano; J. Saliba; V. V. Costa; G. H. Campolina-Silva; F. M. Marim; L. S. Ribeiro; V. Blank; A. J. Mouland; M. M. Teixeira; A. Gatignol	2021	Profound downregulation of neural transcription factor Npas4 and Nr4a family in fetal mice neurons infected with Zika virus	PLoS Negl Trop Dis	15	5		1371/journal.pntd.0009425	Zika virus (ZIKV) infection of neurons leads to neurological complications and congenital malformations of the brain of neonates. To date, ZIKV mechanism of infection and pathogenesis is not entirely understood and different studies on gene regulation of ZIKV-infected cells have identified a dysregulation of inflammatory and stem cell maintenance pathways. MicroRNAs (miRNAs) are post-transcriptio…	Author 2	McGill University		No	Yes	Available in the supplementary files,Available within the contents of the published article [DAS only]									Supplementary figures and/or tables
L. P. Freitas; M. Carabali; M. Yuan; G. I. Jaramillo-Ramirez; C. G. Balaguera; B. N. Restrepo; K. Zinszer	2022	Spatio-temporal clusters and patterns of spread of dengue, chikungunya, and Zika in Colombia	PLoS Negl Trop Dis	16	8		1371/journal.pntd.0010334	Background: Colombia has one of the highest burdens of arboviruses in South America. The country was in a state of hyperendemicity between 2014 and 2016, with co-circulation of several Aedes-borne viruses, including a syndemic of dengue, chikungunya, and Zika in 2015. Methodology/Principal findings: We analyzed the cases of dengue, chikungunya, and Zika notified in Colombia from January 2014 to D…	Author 2	Université de Montréal		No	Yes	Available via a repository,Available via a website				GitHub		SIVIGILA website (http://portalsivigila.ins.gov.co/Paginas/Buscador.aspx); National Administrative Department of Statistics of Colombia website (https://www.dane.gov.co/)			Data files (e.g., raw or processed quantitative or qualitative data),Supplementary figures and/or tables
C. A. Basham; S. J. Smith; K. Romanowski; J. C. Johnston	2020	Cardiovascular morbidity and mortality among persons diagnosed with tuberculosis: A systematic review and meta-analysis	PLoS One	15	7		1371/journal.pone.0235821	Introduction: The emerging epidemiological evidence of increased cardiovascular disease (CVD) risk among persons diagnosed with tuberculosis (TB) has not been systematically reviewed to date. Our aim was to review the existing epidemiological evidence for elevated risk of CVD morbidity and mortality among persons diagnosed with TB compared to controls. Materials and methods: EMBASE, MEDLINE, and …	Author 2	University of British Columbia		No	Yes	Available in the supplementary files,Available within the contents of the published article [DAS only],Other (specify)	All relevant data are within the manuscript and its Supporting Information files.								Transparent reporting form (includes PRISMA),Other (specify)	Database search strings (MEDLINE, Cochrane, Embase)
J. M. Bryson; K. Patterson; L. Berrang-Ford; S. Lwasa; D. B. Namanya; S. Twesigomwe; C. Kesande; J. D. Ford; T. Indigenous Health Adaptation to Climate Change Research; S. L. Harper	2021	Seasonality, climate change, and food security during pregnancy among indigenous and non-indigenous women in rural Uganda: Implications for maternal-infant health	PLoS One	16	3		1371/journal.pone.0247198	Background: Climate change is expected to decrease food security globally. Many Indigenous communities have heightened sensitivity to climate change and food insecurity for multifactorial reasons including close relationships with the local environment and socioeconomic inequities which increase exposures and challenge adaptation to climate change. Pregnant women have additional sensitivity to fo…	Author 2	University of Alberta,University of Guelph,McMaster University		No	Yes	Data sharing is not applicable/possible [DAS only],Other (specify)	"As established by the University of Guelph Research Ethics Board and as per the Tri-Council Policy Statement: Ethical Conduct for Research Involving Humans, due to the in-depth and unique opinions and experiences expressed in qualitative interviews, and the small population sizes of the Batwa communities, it is not possible to de-identify our qualitative transcripts. Consequently, and at the req…						Confidentiality		Data collections instruments (e.g., survey, interview questions, data extraction file),Data dictionary/codebook,Data files (e.g., raw or processed quantitative or qualitative data),Supplementary figures and/or tables
R. A. Marrie; R. Walld; J. M. Bolton; J. Sareen; S. B. Patten; A. Singer; L. M. Lix; C. A. Hitchon; J. J. Marriott; R. El-Gabalawy; A. Katz; J. D. Fisk; C. N. Bernstein; C. T. i. D. t. B. for the; D. Managing the Effects of Psychiatric Comorbidity in Chronic Immunoinflammatory	2021	Effect of comorbid mood and anxiety disorders on breast and cervical cancer screening in immune-mediated inflammatory disease	PLoS One	16	8		1371/journal.pone.0249809	We aimed to examine rates of breast and cervical cancer screening in women with immune-mediated inflammatory diseases (IMID), including inflammatory bowel disease (IBD), multiple sclerosis (MS) and rheumatoid arthritis (RA) versus a matched cohort with IMID; and examine the association of psychiatric comorbidity with screening in these populations. We conducted a retrospective cohort study in Man…	Author 2	University of Manitoba		No	Yes	Available upon request [DAS only],Other (specify)	"Data used in this article were derived from administrative health data as a secondary use. The data were provided under specific data sharing agreements only approved for use at the Manitoba Centre for Health Policy. The original source data are not owned by the researchers or Manitoba Centre for Health Policy and as such cannot be provided to a public repository. Where necessary, source data sp…								Data files (e.g., raw or processed quantitative or qualitative data),Supplementary figures and/or tables
A. Boyer; X. Zhang; A. Levasseur; N. Abou Nader; G. St-Jean; M. C. Nagano; D. Boerboom	2021	Constitutive activation of CTNNB1 results in a loss of spermatogonial stem cell activity in mice	PLoS One	16	5		1371/journal.pone.0251911	Spermatogenesis requires that a careful balance be maintained between the self-renewal of spermatogonial stem cells (SSCs) and their commitment to the developmental pathway through which they will differentiate into spermatozoa. Recently, a series of studies employing various in vivo and in vitro models have suggested a role of the wingless-related MMTV integration site gene family/beta-catenin (…	Author 1	Université de Montréal		No	Yes	Available in the supplementary files,Available within the contents of the published article [DAS only]									Data files (e.g., raw or processed quantitative or qualitative data),Supplementary figures and/or tables
S. J. Balegamire; C. Renaud; B. Mâsse; K. Zinszer; S. Gantt; Y. Giguere; J. C. Forest; I. Boucoiran	2021	Frequency, timing and risk factors for primary maternal cytomegalovirus infection during pregnancy in Quebec	PLoS One	16	6		1371/journal.pone.0252309	Introduction: Maternal Cytomegalovirus (CMV) infection in the first trimester (T1) of pregnancy is a public health concern, as it increases the risk of severe neurodevelopmental outcomes associated with congenital infection compared to infections occurring later during pregnancy. Objectives: To determine CMV seroprevalence in T1 of pregnancy, its trend, risk factors and the incidence rate of prim…	Author 1	Université de Montréal		No	Yes	Available upon request via application [DAS only],Available in the supplementary files,Data sharing is not applicable/possible [DAS only],Other (specify)	"Data cannot be shared publicly because some data are confidential. Data are available from the CHU de Québec-Université Laval Ethics Review Board (ac.cebeuqeduhc@ehcrehceraledeuqihte) for researchers who meet the criteria for access to confidential data." - DAS	Confidentiality					Confidentiality		Data files (e.g., raw or processed quantitative or qualitative data),Supplementary figures and/or tables
J. J. Nunez; T. T. Nguyen; Y. Zhou; B. Cao; R. T. Ng; J. Chen; B. N. Frey; R. Milev; D. J. Müller; S. Rotzinger; C. N. Soares; R. Uher; S. H. Kennedy; R. W. Lam	2021	Replication of machine learning methods to predict treatment outcome with antidepressant medications in patients with major depressive disorder from STAR*D and CAN-BIND-1	PLoS One	16	6		1371/journal.pone.0253023	Objectives: Antidepressants are first-line treatments for major depressive disorder (MDD), but 40–60% of patients will not respond, hence, predicting response would be a major clinical advance. Machine learning algorithms hold promise to predict treatment outcomes based on clinical symptoms and episode features. We sought to independently replicate recent machine learning methodology predicting a…	Author 2	University of British Columbia		No	Yes	Available via a repository				GitHub,Other (specify)	BRAINCODE (https://braininstitute.ca/research-data-sharing/brain-code); NDA NIMH study site				Data files (e.g., raw or processed quantitative or qualitative data),Preservation formats for structured data (e.g., csv, tab-delimited, xml, txt),Supplementary figures and/or tables
J. C. Davis; C. L. Hsu; C. Barha; D. A. Jehu; P. Chan; C. Ghag; P. Jacova; C. Adjetey; L. Dian; N. Parmar; K. Madden; T. Liu-Ambrose	2022	Comparing the cost-effectiveness of the Otago Exercise Programme among older women and men: A secondary analysis of a randomized controlled trial	PLoS One	17	4		1371/journal.pone.0267247	Objective: Using stratified analyses, we examined the cost-effectiveness of the Otago Exercise Programme (OEP), from a health care system perspective, among older women and men who have previously fallen. Methods: This study was a secondary stratified analysis (by women and men), of a 12-month prospective economic evaluation of a randomized clinical trial (OEP compared with usual care). Three hun…	Author 1	University of British Columbia		No	Yes	Available upon request via application [DAS only],Data sharing is not applicable/possible [DAS only],Other (specify)	"The University of British Columbia Clinical Ethics Review Board has not given our study team consent to share these data on an open repository. Further, the participants in this study have not consented to sharing their data collected on an open repository. Ethics committee contact information for data requests: UBC CREB Ethics #: H04-70171 Name: Pia Ganz Work Email: ac.cbu@znaG.aiP Work Phone: …	Ethics					No consent obtained		Data files (e.g., raw or processed quantitative or qualitative data),Transparent reporting form (includes PRISMA)
M. Zieliński; J. Blanchet; S. Hailemariam; A. M. Berghuis	2022	Structural elucidation of substrate-bound aminoglycoside acetyltransferase (3)-IIIa	PLoS One	17	8		1371/journal.pone.0269684	Canonical aminoglycosides are a large group of antibiotics, where the part of chemical diversity stems from the substitution of the neamine ring system on positions 5 and 6. Certain aminoglycoside modifying enzymes can modify a broad range of 4,5- and 4,6-disubstituted aminoglycosides, with some as many as 15. This study presents the structural and kinetic results describing a promiscuous aminogl…	Author 1	McGill University		No	Yes	Available via a repository				Genbank,PDB					Data files (e.g., raw or processed quantitative or qualitative data)
C. McAiney; M. Markle-Reid; R. Ganann; C. Whitmore; R. Valaitis; D. J. Urajnik; K. Fisher; J. Ploeg; P. Petrie; F. McMillan; J. E. McElhaney	2022	Implementation of the Community Assets Supporting Transitions (CAST) transitional care intervention for older adults with multimorbidity and depressive symptoms: A qualitative descriptive study	PLoS One	17	8		1371/journal.pone.0271500	Background: Older adults with multimorbidity experience frequent care transitions, particularly from hospital to home, which are often poorly coordinated and fragmented. We conducted a pragmatic randomized controlled trial to test the implementation and effectiveness of Community Assets Supporting Transitions (CAST), an evidence-informed nurse-led intervention to support older adults with multimo…	Author 2	University of Waterloo		No	Yes	Available upon request [DAS only]									Data collections instruments (e.g., survey, interview questions, data extraction file),Data files (e.g., raw or processed quantitative or qualitative data)
M. Saragosa; L. Jeffs; K. Okrainec; K. Kuluski	2022	Towards defining quality in home care for persons living with dementia	PLoS One	17	9		1371/journal.pone.0274269	Introduction: Accelerating rates of dementia worldwide coupled with older adults living longer in the community calls for greater focus on quality home care support services. Few frameworks for quality dementia home care exist though prior findings have found elements considered to be important for “good” home care for people living with dementia. This study aimed to identify core components of a…	Author 1,Author 2	University of Toronto		No	Yes	Available within the contents of the published article [DAS only]									Data collections instruments (e.g., survey, interview questions, data extraction file)
D. Pletzer; E. Sun; C. Ritchie; L. Wilkinson; L. T. Liu; M. J. Trimble; H. Wolfmeier; T. M. Blimkie; R. E. W. Hancock	2020	Surfing motility is a complex adaptation dependent on the stringent stress response in Pseudomonas aeruginosa LESB58	PLoS Pathog	16	3		1371/journal.ppat.1008444	Cystic fibrosis (CF) is a genetic disease that affects mucin-producing body organs such as the lungs. Characteristic of CF is the production of thick, viscous mucus, containing the glycoprotein mucin, that can lead to progressive airway obstruction. Recently, we demonstrated that the presence of mucin induced a rapid surface adaptation in motile bacteria termed surfing motility, which data presen…	Author 2	University of British Columbia		No	Yes	Available via a repository				GEO					Data files (e.g., raw or processed quantitative or qualitative data),Preservation formats for structured data (e.g., csv, tab-delimited, xml, txt),Supplementary figures and/or tables
S. Wang; F. Moreau; K. Chadee	2022	The colonic pathogen Entamoeba histolytica activates caspase-4/1 that cleaves the pore-forming protein gasdermin D to regulate IL-1β secretion	PLoS Pathog	18	3		1371/journal.ppat.1010415	A hallmark of Entamoeba histolytica (Eh) invasion in the gut is acute inflammation dominated by the secretion of pro-inflammatory cytokines TNF-α and IL-1β. This is initiated when Eh in contact with macrophages in the lamina propria activates caspase-1 by recruiting the NLRP3 inflammasome complex in a Gal-lectin and EhCP-A5-dependent manner resulting in the maturation and secretion of IL-1β and I…	Author 1,Author 2	University of Calgary		No	Yes	Available in the supplementary files,Available within the contents of the published article [DAS only]									Data files (e.g., raw or processed quantitative or qualitative data),Supplementary figures and/or tables
M. M. Guay-Vincent; C. Matte; A. M. Berthiaume; M. Olivier; M. Jaramillo; A. Descoteaux	2022	Revisiting Leishmania GP63 host cell targets reveals a limited spectrum of substrates	PLoS Pathog	18	10		1371/journal.ppat.1010640	Colonization of host phagocytic cells by Leishmania metacyclic promastigotes involves several parasite effectors, including the zinc-dependent metalloprotease GP63. The major mode of action of this virulence factor entails the cleavage/degradation of host cell proteins. Given the potent proteolytic activity of GP63, identification of its substrates requires the adequate preparation of cell lysate…	Author 1	Other (specify)	Centre Armand-Frappier Santé Biotechnologie	No	Yes	Available in the supplementary files,Available within the contents of the published article [DAS only]											There were no supplementary files.
N. Yehya; C. L. Hodgson; M. B. P. Amato; J. C. Richard; L. J. Brochard; A. Mercat; E. C. Goligher	2021	Response to Ventilator Adjustments for Predicting Acute Respiratory Distress Syndrome Mortality. Driving Pressure versus Oxygenation	Ann Am Thorac Soc	18	5	857-864	1513/AnnalsATS.202007-862OC	Rationale: Clinicians commonly use short-term physiologic markers to assess the benefit of ventilator adjustments. Improved arterial oxygen tension/pressure (PaO2)/fraction of inspired oxygen (FiO2) after ventilator adjustment in acute respiratory distress syndrome is associated with lower mortality. However, as driving pressure (ΔP) reflects lung stress and strain, changes in ΔP may more accurat…	Author 1,Author 2	University of Toronto		No	No	No data was shared									Supplementary figures and/or tables
T. Fong; H. Hu; P. Gupta; B. Jury; T. H. Murphy	2023	PyMouseTracks: Flexible Computer Vision and RFID-Based System for Multiple Mouse Tracking and Behavioral Assessment	eNeuro	10	5		1523/eneuro.0127-22.2023	Publisher: Abstract available from the publisher.	Author 2	University of British Columbia		No	Yes	Available via a repository				Open Science Framework					Data files (e.g., raw or processed quantitative or qualitative data),Supplementary figures and/or tables,Videos
L. Oostrik; J. Bourbeau; D. Doiron; B. Ross; P. Zhi-Li; S. D. Aaron; K. R. Chapman; P. Hernandez; F. Maltais; D. D. Marciniuk; D. O’Donnell; W. C. Tan; D. D. Sin; B. Walker; T. Janaudis-Ferreira	2023	Physical Activity and Symptom Burden in COPD: The Canadian Obstructive Lung Disease Study	Chronic Obstr Pulm Dis	10	1	89-101	15326/jcopdf.2022.0349	Background: The relationship between symptom burden and physical activity (PA) in chronic obstructive pulmonary disease (COPD) remains poorly understood with limited data on undiagnosed individuals and those with mild to moderate disease.Objective: The primary objective was to evaluate the relationship between symptom burden and moderate-to-vigorous intensity PA (MVPA) in individuals from a rando…	Author 1	McGill University		No	No	No data was shared									Supplementary figures and/or tables
M. Généreux; E. Landaverde	2022	Psychological symptoms associated with self-reported events of COVID-19 contact, symptoms, or diagnosis: a large community-based survey among adults in Quebec, Canada	Can J Public Health	113	3	394-404	17269/s41997-022-00637-5	Objectives: Psychological consequences of COVID-19 contact, symptoms, or diagnosis are being increasingly reported. Few studies have examined the psychological effects tied to these events, using an unaffected comparison group. Most did not consider confounding factors like fear and stigma. This study aims to (1) identify individual characteristics associated with COVID-19 contact/symptoms or dia…	Author 1	Université de Sherbrooke		No	Yes	Data sharing is not applicable/possible [DAS only]							No additional information was provided
J. Round; T. M. T; V. Korb-Savoldelli; N. Diouf; C. Harrison; I. Apon; K. Ardouin; C. Sidey-Gibbons; A. Klassen; S. Cano; K. Wong Riff; A. Pusic; S. Versnel; M. Koudstaal; A. C. Allori; C. Rogers-Vizena; M. C. Swan; D. Furniss; J. Rodrigues	2023	The Development, Deployment, and Evaluation of the CLEFT-Q Computerized Adaptive Test: A Multimethods Approach Contributing to Personalized, Person-Centered Health Assessments in Plastic Surgery	J Med Internet Res	25			2196/41870	Background: Routine use of patient-reported outcome measures (PROMs) and computerized adaptive tests (CATs) may improve care in a range of surgical conditions. However, most available CATs are neither condition-specific nor coproduced with patients and lack clinically relevant score interpretation. Recently, a PROM called the CLEFT-Q has been developed for use in the treatment of cleft lip or pal…	Author 2	McMaster University		No	No	No data was shared									Supplementary figures and/or tables
L. T. Mai; M. Smans; S. Silva-Barrios; A. Fabié; S. Stäger	2019	IRF-5 Expression in Myeloid Cells Is Required for Splenomegaly in L. donovani Infected Mice	Front Immunol	10			3389/fimmu.2019.03071	Persistent Leishmania donovani infection is characterized by chronic inflammation, immune suppression, and splenomegaly. We have previously reported that the transcription factor interferon regulatory factor 5 (IRF-5) is largely responsible for inducing the inflammatory response and maintaining protective Th1 cells following L. donovani inoculation in mice. However, the cellular source responsibl…	Author 2	Institut national de la recherche scientifique		No	Yes	Available in the supplementary files,Available within the contents of the published article [DAS only]									Supplementary figures and/or tables
E. U. Sodhi; H. T. Philpott; M. M. Carter; T. B. Birmingham; C. T. Appleton	2022	Sex-Differences and Associations Between Complement Activation and Synovial Vascularization in Patients with Late-Stage Knee Osteoarthritis	Front Immunol	13			3389/fimmu.2022.890094	Purpose: Synovial inflammation in knee osteoarthritis (OA) causes disorganized synovial angiogenesis and complement activation in synovial fluid, but links between complement and synovial microvascular pathology have not been established. Since complement causes vascular pathology in other diseases and since sex-differences exist in complement activation and in OA, we investigated sex differences…	Author 1	Western University		No	Yes	Available in the supplementary files,Available within the contents of the published article [DAS only],Other (specify)	"The original contributions presented in the study are included in the article/ Supplementary Material . Further inquiries can be directed to the corresponding author." - DAS								Supplementary figures and/or tables		Could not find data files in the supplementary matierals.
V. Rossa-Roccor; E. S. Acheson; F. Andrade-Rivas; M. Coombe; S. Ogura; L. Super; A. Hong	2020	Scoping Review and Bibliometric Analysis of the Term “Planetary Health” in the Peer-Reviewed Literature	Front Public Health	8			3389/fpubh.2020.00343	Background: Planetary health is an emerging holistic health field to foster interdisciplinary collaborations, integrate Indigenous knowledge, facilitate education, and drive public and policy engagement. To understand to what extent the field has successfully met these goals, we conducted a scoping review and bibliometric analysis.Methods: We searched 15 databases from 2005 to 2019 for peer-revie…	Author 1	University of British Columbia		No	Yes	Available in the supplementary files,Available within the contents of the published article [DAS only],Other (specify)	"The original contributions presented in the study are included in the article/Supplementary Material, further inquiries can be directed to the corresponding author/s." - DAS								Supplementary figures and/or tables
C. Guillot; C. Bouchard; C. Aenishaenslin; P. Berthiaume; F. Milord; P. A. Leighton	2022	Criteria for selecting sentinel unit locations in a surveillance system for vector-borne disease: A decision tool	Front Public Health	10			3389/fpubh.2022.1003949	Objectives: With vector-borne diseases emerging across the globe, precipitated by climate change and other anthropogenic changes, it is critical for public health authorities to have well-designed surveillance strategies in place. Sentinel surveillance has been proposed as a cost-effective approach to surveillance in this context. However, spatial design of sentinel surveillance system has import…	Author 1,Author 2	Université de Montréal,Université de Sherbrooke		No	Yes	Available in the supplementary files,Available within the contents of the published article [DAS only],Other (specify)	"The original contributions presented in the study are included in the article/Supplementary material, further inquiries can be directed to the corresponding author/s." - DAS								Data collections instruments (e.g., survey, interview questions, data extraction file),Data files (e.g., raw or processed quantitative or qualitative data),Study protocol,Other (specify)	Validation for decision tool
M. Chevin; S. Chabrier; M. J. Allard; G. Sébire	2022	Necroptosis Blockade Potentiates the Neuroprotective Effect of Hypothermia in Neonatal Hypoxic-Ischemic Encephalopathy	Biomedicines	10	11		3390/biomedicines10112913	Neonatal encephalopathy (NE) caused by hypoxia-ischemia (HI) affects around 1 per 1000 term newborns and is the leading cause of acquired brain injury and neurodisability. Despite the use of hypothermia (HT) as a standard of care, the incidence of NE and its devastating outcomes remains a major issue. Ongoing research surrounding add-on neuroprotective strategies against NE is important as HT eff…	Author 1,Author 2	McGill University		No	Yes	Available upon reasonable request [DAS only]									Data files (e.g., raw or processed quantitative or qualitative data),Supplementary figures and/or tables
J. De Asis-Cruz; S. D. Barnett; J. H. Kim; C. Limperopoulos	2021	Functional Connectivity-Derived Optimal Gestational-Age Cut Points for Fetal Brain Network Maturity	Brain Sci	11	7		3390/brainsci11070921	The architecture of the human connectome changes with brain maturation. Pivotal to understanding these changes is defining developmental periods when transitions in network topology occur. Here, using 110 resting-state functional connectivity data sets from healthy fetuses between 19 and 40 gestational weeks, we estimated optimal gestational-age (GA) cut points for dichotomizing fetuses into ‘you…	Author 1	Other (specify)	Children’s National, Washington, DC	No	Yes	Available upon reasonable request [DAS only],Data sharing is not applicable/possible [DAS only],Other (specify)	"The data presented in this study are available upon reasonable request from the corresponding author. The data are not publicly available due to privacy restrictions." - DAS						Confidentiality		Data files (e.g., raw or processed quantitative or qualitative data),Supplementary figures and/or tables
M. J. Chilvers; D. Rajashekar; T. A. Low; S. H. Scott; S. P. Dukelow	2023	Clinical, Neuroimaging and Robotic Measures Predict Long-Term Proprioceptive Impairments following Stroke	Brain Sci	13	6		3390/brainsci13060953	Proprioceptive impairments occur in ~50% of stroke survivors, with 20–40% still impaired six months post-stroke. Early identification of those likely to have persistent impairments is key to personalizing rehabilitation strategies and reducing long-term proprioceptive impairments. In this study, clinical, neuroimaging and robotic measures were used to predict proprioceptive impairments at six mon…	Author 1	University of Calgary		No	Yes	Available upon request [DAS only],Data sharing is not applicable/possible [DAS only],Other (specify)	"The data presented in this study is not publicly available due to restrictions on data sharing without formal data sharing agreements in place, as determined by the Institutional Review Board. Those wishing to obtain the study data should contact the corresponding author (Sean Dukelow)." - DAS						Other (specify)	"Restrictions on data sharing without formal data sharing agreements in place"	Data files (e.g., raw or processed quantitative or qualitative data),Supplementary figures and/or tables
S. C. Chafe; N. Riaz; S. Burugu; D. Gao; S. C. Y. Leung; A. F. Lee; C. H. Lee; S. Dedhar; T. O. Nielsen	2021	Granulocyte Colony Stimulating Factor Expression in Breast Cancer and Its Association with Carbonic Anhydrase IX and Immune Checkpoints	Cancers (Basel)	13	5		3390/cancers13051022	Simple Summary: Preclinical studies suggest that interactions between granulocyte colony-stimulating factor (G-CSF) and hypoxia-induced carbonic anhydrase IX regulate the trafficking and function of immune cells in the tumour microenvironment. We investigated the clinical significance of this crosstalk by analyzing the protein expression of G-CSF and macrophage markers by immunohistochemistry on …	Author 2	University of British Columbia		No	Yes	Available upon request [DAS only]									Data files (e.g., raw or processed quantitative or qualitative data),Image files,Supplementary figures and/or tables,Other (specify)	Images from the tissue microarray slides are available for public access via the website of the Genetic Pathology Evaluation Center (http://www.gpec.ubc.ca/gcsf accessed on 1 January 2021).; website doesn't work so unable to confirm
Q. G. Karwi; Q. Sun; G. D. Lopaschuk	2021	The Contribution of Cardiac Fatty Acid Oxidation to Diabetic Cardiomyopathy Severity	Cells	10	11		3390/cells10113259	Diabetes is a major risk factor for the development of cardiovascular disease via contributing and/or triggering significant cellular signaling and metabolic and structural alterations at the level of the heart and the whole body. The main cause of mortality and morbidity in diabetic patients is cardiovascular disease including diabetic cardiomyopathy. Therefore, understanding how diabetes increa…	Author 2	University of Alberta		No	Yes	Data sharing is not applicable/possible [DAS only]							No additional information was provided
M. Ebadi; C. Tsien; R. A. Bhanji; A. R. Dunichand-Hoedl; E. Rider; M. Motamedrad; V. C. Mazurak; V. Baracos; A. J. Montano-Loza	2022	Myosteatosis in Cirrhosis: A Review of Diagnosis, Pathophysiological Mechanisms and Potential Interventions	Cells	11	7		3390/cells11071216	Myosteatosis, or pathological excess fat accumulation in muscle, has been widely defined as a lower mean skeletal muscle radiodensity on computed tomography (CT). It is reported in more than half of patients with cirrhosis, and preliminary studies have shown a possible association with reduced survival and increased risk of portal hypertension complications. Despite the clinical implications in c…	Author 1	University of Alberta		No	Yes	Data sharing is not applicable/possible [DAS only]							No additional information was provided
M. Ebadi; C. Tsien; R. A. Bhanji; A. R. Dunichand-Hoedl; E. Rider; M. Motamedrad; V. C. Mazurak; V. Baracos; A. J. Montano-Loza	2022	Skeletal Muscle Pathological Fat Infiltration (Myosteatosis) Is Associated with Higher Mortality in Patients with Cirrhosis	Cells	11	8		3390/cells11081345	Myosteatosis (pathological fat accumulation in muscle) is defined by lower mean skeletal muscle radiodensity in CT. We aimed to determine the optimal cut-offs for myosteatosis in a cohort of 855 patients with cirrhosis. CT images were used to determine the skeletal muscle radiodensity expressed as Hounsfield Unit (HU). Patients with muscle radiodensity values below the lowest tertile were conside…	Author 2	University of Alberta		No	Yes	Available upon reasonable request [DAS only]									Data files (e.g., raw or processed quantitative or qualitative data)
V. Roy; A. Brodeur; L. Touzel Deschênes; N. Dupré; F. Gros-Louis	2023	RNF213 Loss-of-Function Promotes Angiogenesis of Cerebral Microvascular Endothelial Cells in a Cellular State Dependent Manner	Cells	12	1		3390/cells12010078	Enhanced and aberrant angiogenesis is one of the main features of Moyamoya disease (MMD) pathogenesis. The ring finger protein 213 (RNF213) and the variant p.R4810K have been linked with higher risks of MMD and intracranial arterial occlusion development in east Asian populations. The role of RNF213 in diverse aspects of the angiogenic process, such as proliferation, migration and capillary-like …	Author 2	Université Laval		No	Yes	Data sharing is not applicable/possible [DAS only]							No additional information was provided		Supplementary figures and/or tables
N. Dione; S. Lacroix; U. Taschler; T. Deschênes; A. Abolghasemi; N. Leblanc; V. Di Marzo; C. Silvestri	2020	Mgll Knockout Mouse Resistance to Diet-Induced Dysmetabolism Is Associated with Altered Gut Microbiota	Cells	9	12		3390/cells9122705	Monoglyceride lipase (MGLL) regulates metabolism by catabolizing monoacylglycerols (MAGs), including the endocannabinoid 2-arachidonoyl glycerol (2-AG) and some of its bioactive congeners, to the corresponding free fatty acids. Mgll knockout mice (Mgll−/−) exhibit elevated tissue levels of MAGs in association with resistance to the metabolic and cardiovascular perturbations induced by a high fat …	Author 2	Université Laval		No	No	No data was shared									Supplementary figures and/or tables
J. Etowa; H. Nare; V. Dubula-Majola; O. Edet; M. John; C. R. Nkwocha; C. Stephens; N. Mbewu; J. Hannan; E. Etowa	2022	Male Partners’ Roles in Infant Feeding Practices: Perspectives of Black Mothers Living with HIV in Three Countries	Healthcare (Basel)	10	11		3390/healthcare10112254	Currently, mothers living with HIV (LWH) are challenged with different infant feeding guidelines depending on the country they are living in. This may contribute to confusion, stress, and mental health issues related to decision-making about infant feeding as a mother LWH. Yet, their male partners as their closest social capital have important roles to play in reducing or aggravating this psychos…	Author 1	University of Ottawa,Toronto Metropolitan University		No	Yes	Available upon request [DAS only],Other (specify)	"Data analysis activities are currently underway. To request access to study data, please contact J.E., the principal investigator for the project." - DAS								Data files (e.g., raw or processed quantitative or qualitative data)
J. C. Watterworth; J. Korsiak; F. K. Keya; K. P. Arbour-Nicitopoulos; A. Al Mahmud; V. Tam; D. E. Roth	2021	Physical Activity and the Home Environment of Pre-School-Aged Children in Urban Bangladesh	Int J Environ Res Public Health	18	7		3390/ijerph18073362	Physical activity (PA) is a key determinant of health and development, yet few studies have examined PA levels and risk factors for low PA among young children in low- and middle-income countries. This study aimed to describe the PA and sedentary (SED) behavior levels of preschool-aged children in Dhaka, Bangladesh, and to estimate the associations between potential risk factors in the home built…	Author 2	University of Toronto		No	Yes	Available upon reasonable request [DAS only]									Data files (e.g., raw or processed quantitative or qualitative data),Supplementary figures and/or tables
T. M. Pitt; J. Aucoin; T. HubkaRao; S. Goopy; J. Cabaj; B. Hagel; G. R. McCormack	2021	The Relationship of Urban Form on Children and Adolescent Health Outcomes: A Scoping Review of Canadian Evidence	Int J Environ Res Public Health	18	8		3390/ijerph18084180	Urban form can have an impact on health outcomes in children, and the synthesis of findings can identify gaps in the literature and regional reviews may help guide policymakers. This study aims to complete a scoping review of the research relating urban form to health outcomes in children and adolescents from urban Canadian settings. Thirteen online databases were searched to identify studies tha…	Author 1	University of Calgary		No	No	No data was shared									Supplementary figures and/or tables,Other (specify)	Search string
B. Janzen; L. A. Hellsten	2021	Household Income and Psychological Distress: Exploring Women’s Paid and Unpaid Work as Mediators	Int J Environ Res Public Health	18	12		3390/ijerph18126402	Research suggests that a socioeconomic gradient in employed adults’ mental health may be partially mediated by their work conditions. Largely ignored in this body of research is the potential role of unpaid domestic labor. The objectives of this paper were to determine whether socioeconomic disparities in mental health were present in a sample of employed, partnered mothers, and if so, identify t…	Author 2	University of Saskatchewan		No	Yes	Available upon reasonable request [DAS only]									Data files (e.g., raw or processed quantitative or qualitative data)
L. C. Mâsse; I. Y. Edache; M. Pitblado; S. M. Hutchison	2021	The Impact of Financial and Psychological Wellbeing on Children’s Physical Activity and Screen-Based Activities during the COVID-19 Pandemic	Int J Environ Res Public Health	18	16		3390/ijerph18168694	The COVID-19 pandemic, and the public health measures to combat it, have strained the finances of many families. While parents transitioned to working from home, children transitioned to learning virtually, limiting their organized social and physical activities. Families also reduced the frequency and size of gatherings, impacting psychological wellbeing. This study sought to understand the infl…	Author 2	University of British Columbia		No	Yes	Available upon request [DAS only],Other (specify)	"To access the data or any study materials please contact the corresponding author. The data are not made public as any data access has to be approved by the first author Research Ethics Board." -DAS								Data files (e.g., raw or processed quantitative or qualitative data)
J. F. Ethier; F. Goyer; P. Fabry; A. Barton	2021	The Prescription of Drug Ontology 2.0 (PDRO): More Than the Sum of Its Parts	Int J Environ Res Public Health	18	22		3390/ijerph182212025	While drugs and related products have profoundly changed the lives of people around the world, ongoing challenges remain, including inappropriate use of a drug product. Inappropriate uses can be explained in part by ambiguous or incomplete information, for example, missing reasons for treatments, ambiguous information on how to take a medication, or lack of information on medication-related event…	Author 1	Université de Sherbrooke		No	Yes	Data sharing is not applicable/possible [DAS only],Other (specify)	"No clinical data used. Data sharing is not applicable to this article." - DAS						Other (specify)	"No clinical data used."
L. Stabler; M. MacPhee; B. Collins; S. Carroll; K. Davison; V. Thakkar; E. Fuller-Thomson; S. Lin; B. Hey	2021	A Rapid Realist Review of Effective Mental Health Interventions for Individuals with Chronic Physical Health Conditions during the COVID-19 Pandemic Using a Systems-Level Mental Health Promotion Framework	Int J Environ Res Public Health	18	23		3390/ijerph182312292	The 2020 global outbreak of COVID-19 exposed and heightened threats to mental health across societies. Research has indicated that individuals with chronic physical health conditions are at high risk for suffering from severe COVID-19 illness and from the adverse consequences of public health responses to COVID-19, such as social isolation. This paper reports on the findings of a rapid realist re…	Author 1	University of British Columbia,Kwantlen Polytechnnic University,University of Manitoba,University of Toronto,University of Victoria		No	Yes	Data sharing is not applicable/possible [DAS only]							No additional information was provided
R. Flynn; S. P. Brooks; D. Thomson; G. L. Zimmermann; D. Johnson; T. Wasylak	2021	An Implementation Science Laboratory as One Approach to Whole System Improvement: A Canadian Healthcare Perspective	Int J Environ Res Public Health	18	23		3390/ijerph182312681	Implementation science (IS) has emerged as an integral component for evidence-based whole system improvement. IS studies the best methods to promote the systematic uptake of evidence-based interventions into routine practice to improve the quality and effectiveness of health service delivery and patient care. IS laboratories (IS labs) are one mechanism to integrate implementation science as an ev…	Author 1	University of Alberta		No	Yes	Available upon request [DAS only],Other (specify)	"The documents that informed this study can be made available upon request through contacting the Alberta SPOR SUPPORT Unit Learning Health System Team (ac.atreblau@skoorbeinahpets)." - DAS								Data files (e.g., raw or processed quantitative or qualitative data)
J. Mausz; E. A. Donnelly; S. Moll; S. Harms; M. McConnell	2022	Mental Disorder Symptoms and the Relationship with Resilience among Paramedics in a Single Canadian Site	Int J Environ Res Public Health	19	8		3390/ijerph19084879	There is growing recognition in research and policy of a mental health crisis among Canada’s paramedics; however, despite this, epidemiological surveillance of the problem is in its infancy. Just weeks before the emergence of the COVID-19 pandemic, we surveyed paramedics from a single, large, urban paramedic service in Ontario, Canada to assess for symptom clusters consistent with post-traumatic …	Author 2	McMaster University		No	Yes	Available upon request [DAS only],Other (specify)	"The data presented in this study are available on request from the corresponding author. The data are not publicly available due to privacy restrictions and data security procedures stipulated in the Research Ethics Board (REB) review of this project." -DAS								Data files (e.g., raw or processed quantitative or qualitative data)
J. Dion; C. Hamel; C. Clermont; M. Blackburn; M. Hébert; L. Paquette; D. Lalande; S. Bergeron	2022	Changes in Canadian Adolescent Well-Being since the COVID-19 Pandemic: The Role of Prior Child Maltreatment	Int J Environ Res Public Health	19	16		3390/ijerph191610172	Adolescents may be particularly vulnerable to the negative impact of the coronavirus disease 2019 (COVID-19) pandemic, given their increased socialization needs during this developmental period. This prospective study examined the potential changes in adolescents’ well-being from before to during the pandemic, and the moderating role of a history of child maltreatment (CM), COVID-19-related distr…	Author 2	Other (specify)	Authors are from non-Canadian institutions; couldn't find who received CIHR funding	No	Yes	No data was shared									Supplementary figures and/or tables
K. Pothier; N. Kaushal; T. Vrinceanu; M. Lussier; N. Bailly; F. Comte; T. T. M. Vu; N. Berryman; L. Bherer	2023	Bridging the Gap between Research and the Community: Implementing Physical and Cognitive Interventions to Improve Spontaneous Walking Speed in Older Adults	Int J Environ Res Public Health	20	1		3390/ijerph20010762	The application of interventions to enhance mobility in ecological settings remain understudied. This study was developed to evaluate the feasibility of training methods in a community centre and to evaluate their impact on mobility outcomes. Fifty-four participants were randomized to one of three 12-week training programs (three times/week): aerobic (AE), gross motor abilities (GMA) or cognitive…	Author 2	Université de Montréal		No	Yes	Available upon reasonable request [DAS only]									Data files (e.g., raw or processed quantitative or qualitative data)
A. F. Clark; M. Thomas; A. Buttazzoni; M. Adams; S. E. Coen; J. Seabrook; D. Tobin; T. Tucker; J. Gilliland	2023	Validating the Perceived Active School Travel Enablers and Barriers–Parent (PASTEB–P) Questionnaire to Support Intervention Programming and Research	Int J Environ Res Public Health	20	10		3390/ijerph20105874	A child’s ability to participate in active school travel (AST) is complicated by several factors. Of particular note are parental controls, which are informed by their perceptions of the local built and social environments, assessments of their child’s skills, and convenience preferences, among other considerations. However, there is currently a lack of AST-specific scales that include validated …	Author 2	Western University		No	Yes	Data sharing is not applicable/possible [DAS only],Other (specify)	"For participant privacy reasons associated with our data storage and management plans we are unable to make available our data." -DAS						Confidentiality		Data collections instruments (e.g., survey, interview questions, data extraction file),Data files (e.g., raw or processed quantitative or qualitative data),Supplementary figures and/or tables
V. Gagné-Ouellet; E. Breton; K. Thibeault; C. A. Fortin; A. Cardenas; R. Guérin; P. Perron; M. F. Hivert; L. Bouchard	2020	Mediation Analysis Supports a Causal Relationship between Maternal Hyperglycemia and Placental DNA Methylation Variations at the Leptin Gene Locus and Cord Blood Leptin Levels	Int J Mol Sci	21	1		3390/ijms21010329	Changes in fetal DNA methylation (DNAm) of the leptin (LEP) gene have been associated with exposure to maternal hyperglycemia, but their links with childhood obesity risk are still unclear. We investigated the association between maternal hyperglycemia, placental LEP DNAm (25 5′-C-phosphate-G-3′ (CpG) sites), neonatal leptinemia, and adiposity (i.e., BMI and skinfold thickness (ST) (subscapular (…	Author 2	Université de Sherbrooke		No	No	No data was shared									Supplementary figures and/or tables
S. Venugopal; M. Galano; R. Chan; E. Sanyal; L. Issop; S. Lee; L. Taylor; P. Kaur; E. Daly; V. Papadopoulos	2021	Dynamic Remodeling of Membranes and Their Lipids during Acute Hormone-Induced Steroidogenesis in MA-10 Mouse Leydig Tumor Cells	Int J Mol Sci	22	5		3390/ijms22052554	Lipids play essential roles in numerous cellular processes, including membrane remodeling, signal transduction, the modulation of hormone activity, and steroidogenesis. We chose steroidogenic MA-10 mouse tumor Leydig cells to investigate subcellular lipid localization during steroidogenesis. Electron microscopy showed that cAMP stimulation increased associations between the plasma membrane (PM) a…	Author 2	McGill University		No	Yes	Available in the supplementary files,Available within the contents of the published article [DAS only]									Supplementary figures and/or tables
A. Jee; S. C. Sernoskie; J. Uetrecht	2021	Idiosyncratic Drug-Induced Liver Injury: Mechanistic and Clinical Challenges	Int J Mol Sci	22	6		3390/ijms22062954	Idiosyncratic drug-induced liver injury (IDILI) remains a significant problem for patients and drug development. The idiosyncratic nature of IDILI makes mechanistic studies difficult, and little is known of its pathogenesis for certain. Circumstantial evidence suggests that most, but not all, IDILI is caused by reactive metabolites of drugs that are bioactivated by cytochromes P450 and other enzy…	Author 1	University of Toronto		No	Yes	Data sharing is not applicable/possible [DAS only]							No additional information was provided
S. L. Oke; K. Lee; R. Papp; S. R. Laviolette; D. B. Hardy	2021	In Utero Exposure to Δ9-Tetrahydrocannabinol Leads to Postnatal Catch-Up Growth and Dysmetabolism in the Adult Rat Liver	Int J Mol Sci	22	14		3390/ijms22147502	The rates of gestational cannabis use have increased despite limited evidence for its safety in fetal life. Recent animal studies demonstrate that prenatal exposure to Δ9-tetrahydrocannabinol (Δ9-THC, the psychoactive component of cannabis) promotes intrauterine growth restriction (IUGR), culminating in postnatal metabolic deficits. Given IUGR is associated with impaired hepatic function, we hypo…	Author 1	Western University		No	Yes	Data sharing is not applicable/possible [DAS only]							No additional information was provided
V. Joumaa; I. C. Smith; A. Fukutani; T. R. Leonard; W. Ma; S. M. Mijailovich; T. C. Irving; W. Herzog	2021	Effect of Active Lengthening and Shortening on Small-Angle X-ray Reflections in Skinned Skeletal Muscle Fibres	Int J Mol Sci	22	16		3390/ijms22168526	Our purpose was to use small-angle X-ray diffraction to investigate the structural changes within sarcomeres at steady-state isometric contraction following active lengthening and shortening, compared to purely isometric contractions performed at the same final lengths. We examined force, stiffness, and the 1,0 and 1,1 equatorial and M3 and M6 meridional reflections in skinned rabbit psoas bundle…	Author 1	University of Calgary		No	Yes	Available upon request [DAS only]									Data files (e.g., raw or processed quantitative or qualitative data)
M. Mohseni Garakani; M. E. Cooke; M. H. Weber; M. R. Wertheimer; A. Ajji; D. H. Rosenzweig	2023	A 3D, Compartmental Tumor-Stromal Microenvironment Model of Patient-Derived Bone Metastasis	Int J Mol Sci	24	1		3390/ijms24010160	Bone is a frequent site of tumor metastasis. The bone–tumor microenvironment is heterogeneous and complex in nature. Such complexity is compounded by relations between metastatic and bone cells influencing their sensitivity/resistance to chemotherapeutics. Standard chemotherapeutics may not show efficacy for every patient, and new therapeutics are slow to emerge, owing to the limitations of exist…	Author 1,Author 2	McGill University,Polytechnique Montréal		No	Yes	Available upon request [DAS only]									Supplementary figures and/or tables
S. C. Ghio; M. A. Barbier; E. J. Doucet; I. Debbah; M. Safoine; G. Le-Bel; A. Cartier; E. Jolibois; A. Morissette; D. Larouche; J. Fradette; S. L. Guérin; A. Garnier; L. Germain	2023	A Newly Developed Chemically Defined Serum-Free Medium Suitable for Human Primary Keratinocyte Culture and Tissue Engineering Applications	Int J Mol Sci	24	3		3390/ijms24031821	In our experience, keratinocytes cultured in feeder-free conditions and in commercially available defined and serum-free media cannot be as efficiently massively expanded as their counterparts grown in conventional bovine serum-containing medium, nor can they properly form a stratified epidermis in a skin substitute model. We thus tested a new chemically defined serum-free medium, which we develo…	Author 1	Université Laval		No	Yes	Available upon request [DAS only]									Data files (e.g., raw or processed quantitative or qualitative data),Supplementary figures and/or tables
J. D. Brooks; H. H. Nabi; I. L. Andrulis; A. C. Antoniou; J. Chiquette; P. Després; P. Devilee; M. Dorval; A. Droit; D. F. Easton; A. Eisen; L. Eloy; S. Fienberg; D. Goldgar; E. Hahnen; Y. Joly; B. M. Knoppers; A. Lofters; J. Y. Masson; N. Mittmann; J. S. Paquette; N. Pashayan; R. Schmutzler; T. Stockley; S. V. Tavtigian; M. J. Walker; M. Wolfson; A. M. Chiarelli; J. Simard	2021	Personalized Risk Assessment for Prevention and Early Detection of Breast Cancer: Integration and Implementation (PERSPECTIVE I&I)	J Pers Med	11	6		3390/jpm11060511	Early detection of breast cancer through screening reduces breast cancer mortality. The benefits of screening must also be considered within the context of potential harms (e.g., false positives, overdiagnosis). Furthermore, while breast cancer risk is highly variable within the population, most screening programs use age to determine eligibility. A risk-based approach is expected to improve the …	Author 1	University of Toronto,Université Laval		No	Yes	Data sharing is not applicable/possible [DAS only]							No additional information was provided
K. Blais; M. Doyon; M. Arguin; L. Bouchard; P. Perron; M. F. Hivert	2022	Associations between Cord Blood Leptin Levels and Childhood Adiposity Differ by Sex and Age at Adiposity Assessment	Life (Basel)	12	12		3390/life12122060	Lower cord blood leptin levels have been associated with lower and higher adiposity in childhood and associations seem to differ according to the child’s age, methods of adiposity assessment and sex. Our aim was to investigate sex-specific associations of cord blood leptinemia with childhood adiposity at birth, 3 and 5 years of age. We measured cord blood leptin using Luminex immunoassays in 520 …	Author 2	Université de Sherbrooke		No	Yes	Available upon reasonable request [DAS only]									Data files (e.g., raw or processed quantitative or qualitative data),Supplementary figures and/or tables
C. Yeung; I. Q. Shi; H. K. Sung	2021	Physiological Responses of Post-Dietary Effects: Lessons from Pre-Clinical and Clinical Studies	Metabolites	11	2		3390/metabo11020062	Dieting regimens such as calorie restriction (CR) are among the most commonly practiced interventions for weight management and metabolic abnormalities. Due to its independence from pharmacological agents and considerable flexibility in regimens, many individuals turn to dieting as a form of mitigation and maintenance of metabolic health. While metabolic benefits of CR have been widely studied, w…	Author 1	University of Toronto		No	Yes	Data sharing is not applicable/possible [DAS only]							No additional information was provided
C. Mitran; R. O. Opoka; A. L. Conroy; S. Namasopo; K. C. Kain; M. T. Hawkes	2023	Pediatric Malaria with Respiratory Distress: Prognostic Significance of Point-of-Care Lactate	Microorganisms	11	4		3390/microorganisms11040923	Respiratory distress (RD) in pediatric malaria portends a grave prognosis. Lactic acidosis is a biomarker of severe disease. We investigated whether lactate, measured at admission using a handheld device among children hospitalized with malaria and RD, was predictive of subsequent mortality. We performed a pooled analysis of Ugandan children under five years of age hospitalized with malaria and R…	Author 1	University of Alberta		No	Yes	Available upon request [DAS only]									Data files (e.g., raw or processed quantitative or qualitative data),Supplementary figures and/or tables
O. Obasuyi; J. McClure; F. E. Oronsaye; J. O. Akerele; J. Conly; K. Zhang	2020	Molecular Characterization and Pathogenicity of Staphylococcus aureus Isolated from Benin-City, Nigeria	Microorganisms	8	6		3390/microorganisms8060912	While numerous studies examine the epidemiology and molecular characterization of Staphylococcus aureus in most developed countries, the detailed molecular characterization and molecular epidemiology of S. aureus strains and clones in Africa is lacking. We determined the molecular epidemiology and virulence of 81 non-duplicate isolates of S. aureus from Benin-City, Nigeria, collected during Janua…	Author 1	University of Calgary		No	No	No data was shared									Supplementary figures and/or tables
E. M. Loi; T. Tomašič; C. Balsollier; K. van Eekelen; M. Weiss; M. Gobec; M. G. Alteen; D. J. Vocadlo; R. J. Pieters; M. Anderluh	2022	Discovery of a New Drug-like Series of OGT Inhibitors by Virtual Screening	Molecules	27	6		3390/molecules27061996	O-GlcNAcylation is an essential post-translational modification installed by the enzyme O-β-N-acetyl-d-glucosaminyl transferase (OGT). Modulating this enzyme would be extremely valuable to better understand its role in the development of serious human pathologies, such as diabetes and cancer. However, the limited availability of potent and selective inhibitors hinders the validation of this poten…	Author 2	Simon Fraser University		No	Yes	Available via a repository				PDB					Data files (e.g., raw or processed quantitative or qualitative data),Supplementary figures and/or tables
A. J. Glenn; B. A. Boucher; C. C. Kavcic; T. A. Khan; M. Paquette; C. W. C. Kendall; A. J. Hanley; D. J. A. Jenkins; J. L. Sievenpiper	2021	Development of a Portfolio Diet Score and Its Concurrent and Predictive Validity Assessed by a Food Frequency Questionnaire	Nutrients	13	8		3390/nu13082850	The Portfolio Diet, a plant-based portfolio of cholesterol-lowering foods, has been shown to reduce low-density lipoprotein cholesterol (LDL-C), and other cardiovascular risk factors, in randomized controlled trials (RCTs). It is not known if these beneficial effects translate to a lower incidence OF cardiovascular disease (CVD). To support examinations between Portfolio Diet adherence and diseas…	Author 1	University of Toronto		No	Yes	Available within the contents of the published article [DAS only]									Supplementary figures and/or tables
G. Wahi; J. Wilson; M. Burning; S. George; P. Hill; J. Homer; L. Jacobs; A. Lickers; S. Smoke; A. D. Davis; D. Desai; S. M. Jack; N. Williams; R. J. de Souza; S. S. Anand	2022	Impact of Maternal Health Behaviours and Social Conditions on Infant Diet at Age 1-Year: Results from a Prospective Indigenous Birth Cohort in Ontario, Canada	Nutrients	14	9		3390/nu14091736	Background: Understanding the impact of maternal health behaviours and social conditions on childhood nutrition is important to inform strategies to promote health during childhood. Objective: To describe how maternal health sociodemographic factors (e.g., socioeconomic status, education), health behaviours (e.g., diet), and traditional health care use during pregnancy impact infant diet at age 1…	Author 1	McMaster University		No	Yes	Available upon request via application [DAS only],Other (specify)	"Restrictions apply to the availability of these data. Any requests for de-identified data presented in this study will be handled on a case-by-case basis, by the corresponding author in consultation with the senior author and partners from Six Nations of the Grand River, consistent with OCAP® principles." - DAS	Indigenous considerations							Data files (e.g., raw or processed quantitative or qualitative data)
A. J. Glenn; D. Aune; H. Freisling; N. Mohammadifard; C. W. C. Kendall; J. Salas-Salvadó; D. J. A. Jenkins; F. B. Hu; J. L. Sievenpiper	2023	Nuts and Cardiovascular Disease Outcomes: A Review of the Evidence and Future Directions	Nutrients	15	4		3390/nu15040911	Nuts are nutrient-rich foods that contain many bioactive compounds that are beneficial for cardiovascular health. Higher consumption of nuts has been associated with a reduced risk of several cardiovascular diseases (CVD) in prospective cohort studies, including a 19% and 25% lower risk of CVD incidence and mortality, respectively, and a 24% and 27% lower risk of coronary heart disease incidence …	Author 2	University of Toronto		No	Yes	Data sharing is not applicable/possible [DAS only]							No additional information was provided
A. A. Doyon; A. Bédard; C. Trudel-Guy; L. Corneau; S. Lemieux	2023	Adaptation and Validation of the Well-Being Related to Food Questionnaire (Well-BFQ©) for the French-Speaking General Adult Population of Québec, Canada	Nutrients	15	5		3390/nu15051128	Efforts to develop effective strategies that improve dietary intake are needed; however, this improvement in diet quality must not be at the expense of well-being. The Well-Being related to Food Questionnaire (Well-BFQ©) is a tool that has been developed in France to comprehensively measure food well-being. Even though the same language is spoken in France and in Québec, cultural and linguistic d…	Author 2	Université Laval		No	Yes	Available upon request [DAS only],Other (specify)	"The data underlying the findings are not publicly available because the original approval by the Research Ethics Committee of Université Laval and the informed consent from the subjects participating in the studies did not include such a direct, free access. Data can be requested from the principal investigator at simone.lemieux@fsaa.ulaval.ca for researchers who meet the criteria for access to …								Data files (e.g., raw or processed quantitative or qualitative data)
E. Charlebois; K. Pantopoulos	2023	Nutritional Aspects of Iron in Health and Disease	Nutrients	15	11		3390/nu15112441	Dietary iron assimilation is critical for health and essential to prevent iron-deficient states and related comorbidities, such as anemia. The bioavailability of iron is generally low, while its absorption and metabolism are tightly controlled to satisfy metabolic needs and prevent toxicity of excessive iron accumulation. Iron entry into the bloodstream is limited by hepcidin, the iron regulatory…	Author 1	McGill University		No	Yes	Data sharing is not applicable/possible [DAS only]							No additional information was provided
R. J. Ingham; F. Loubich Facundo; J. Dong	2022	Poxviral ANKR/F-box Proteins: Substrate Adapters for Ubiquitylation and More	Pathogens	11	8		3390/pathogens11080875	Poxviruses are double-stranded DNA viruses that infect insects and a variety of vertebrate species. The large genomes of poxviruses contain numerous genes that allow these viruses to successfully establish infection, including those that help evade the host immune response and prevent cell death. Ankyrin-repeat (ANKR)/F-box proteins are almost exclusively found in poxviruses, and they function as…	Author 1	University of Alberta		No	Yes	Data sharing is not applicable/possible [DAS only]							No additional information was provided
C. van Ballegooie; A. Man; A. Pallaoro; M. Bally; B. D. Gates; D. T. Yapp	2021	Gold–Protein Composite Nanoparticles for Enhanced X-ray Interactions: A Potential Formulation for Triggered Release	Pharmaceutics	13	9		3390/pharmaceutics13091407	Drug-delivery vehicles have been used extensively to modulate the biodistribution of drugs for the purpose of maximizing their therapeutic effects while minimizing systemic toxicity. The release characteristics of the vehicle must be balanced with its encapsulation properties to achieve optimal delivery of the drug. An alternative approach is to design a delivery vehicle that preferentially relea…	Author 1	University of British Columbia		No	Yes	Available upon request [DAS only]									Supplementary figures and/or tables
H. Babeker; J. P. Ketchemen; A. Annan Sudarsan; S. Andrahennadi; A. F. Tikum; A. K. Nambisan; H. Fonge; M. Uppalapati	2022	Engineering of a Fully Human Anti-MUC-16 Antibody and Evaluation as a PET Imaging Agent	Pharmaceutics	14	12		3390/pharmaceutics14122824	Antibodies that recognize cancer biomarkers, such as MUC16, can be used as vehicles to deliver contrast agents (imaging) or cytotoxic payloads (therapy) to the site of tumors. MUC16 is overexpressed in 80% of epithelial ovarian cancer (EOC) and 65% of pancreatic ductal adenocarcinomas (PDAC), where effective ‘theranostic’ probes are much needed. This work aims to develop fully human antibodies ag…	Author 1	University of Saskatchewan		No	Yes	Data sharing is not applicable/possible [DAS only]							No additional information was provided		Supplementary figures and/or tables
R. J. Williams; O. C. Sehl; J. J. Gevaert; S. Liu; J. J. Kelly; P. J. Foster; J. A. Ronald	2023	Dual Magnetic Particle Imaging and Akaluc Bioluminescence Imaging for Tracking Cancer Cell Metastasis	Tomography	9	1	178-194	3390/tomography9010016	Magnetic particle imaging (MPI) provides hotspot tracking and direct quantification of superparamagnetic iron oxide nanoparticle (SPIO)-labelled cells. Bioluminescence imaging (BLI) with the luciferase reporter gene Akaluc can provide complementary information on cell viability. Thus, we explored combining these technologies to provide a more holistic view of cancer cell fate in mice. Akaluc-expr…	Author 2	Western University		No	Yes	Available upon request [DAS only]									Data files (e.g., raw or processed quantitative or qualitative data),Supplementary figures and/or tables
X. Wang; M. Vlok; S. Flibotte; E. Jan	2021	Resurrection of a Viral Internal Ribosome Entry Site from a 700 Year Old Ancient Northwest Territories Cripavirus	Viruses	13	3		3390/v13030493	The dicistrovirus intergenic region internal ribosome entry site (IGR IRES) uses an unprecedented, streamlined mechanism whereby the IRES adopts a triple-pseudoknot (PK) structure to directly bind to the conserved core of the ribosome and drive translation from a non-AUG codon. The origin of this IRES mechanism is not known. Previously, a partial fragment of a divergent dicistrovirus RNA genome, …	Author 1	University of British Columbia		No	Yes	Data sharing is not applicable/possible [DAS only]							No additional information was provided
S. P. Anand; J. Prévost; J. Descôteaux-Dinelle; J. Richard; D. N. Nguyen; H. Medjahed; H. C. Chen; A. B. Smith; M. Pazgier; A. Finzi	2021	HIV-1 Envelope Glycoprotein Cell Surface Localization Is Associated with Antibody-Induced Internalization	Viruses	13	10		3390/v13101953	To minimize immune responses against infected cells, HIV-1 has evolved different mechanisms to limit the surface expression of its envelope glycoproteins (Env). Recent observations suggest that the binding of certain broadly neutralizing antibodies (bNAbs) targeting the ‘closed’ conformation of Env induces its internalization. On the other hand, non-neutralizing antibodies (nNAbs) that preferenti…	Author 2	Université de Montréal		No	Yes	Available within the contents of the published article [DAS only]
S. Dahal; R. Cheng; P. K. Cheung; T. Been; R. Malty; M. Geng; S. Manianis; L. Shkreta; S. Jahanshahi; J. Toutant; R. Chan; S. Park; M. A. Brockman; M. Babu; S. Mubareka; K. Mossman; A. Banerjee; S. Gray-Owen; M. Brown; W. A. Houry; B. Chabot; D. Grierson; A. Cochrane	2022	The Thiazole-5-Carboxamide GPS491 Inhibits HIV-1, Adenovirus, and Coronavirus Replication by Altering RNA Processing/Accumulation	Viruses	14	1		3390/v14010060	Medicinal chemistry optimization of a previously described stilbene inhibitor of HIV-1, 5350150 (2-(2-(5-nitro-2-thienyl)vinyl)quinoline), led to the identification of the thiazole-5-carboxamide derivative (GPS491), which retained potent anti-HIV-1 activity with reduced toxicity. In this report, we demonstrate that the block of HIV-1 replication by GPS491 is accompanied by a drastic inhibition of…	Author 2	University of Toronto		No	No	No data was shared									Supplementary figures and/or tables
H. Syed; T. Penner; A. L. Mason	2022	Linking Human Betaretrovirus with Autoimmunity and Liver Disease in Patients with Primary Biliary Cholangitis	Viruses	14	9		3390/v14091941	Primary biliary cholangitis (PBC) is an autoimmune liver disease characterized by the production of diagnostic antimitochondrial antibodies (AMA) reactive to the pyruvate dehydrogenase complex. A human betaretrovirus (HBRV) resembling mouse mammary tumor virus has been characterized in patients with PBC. However, linking the viral infection with the disease is not a straight-forward process becau…	Author 1,Author 2	University of Alberta		No	Yes	Available via a website						NCI Retroviral Integration Database			Data files (e.g., raw or processed quantitative or qualitative data)
J. M. Cénat; P. G. Noorishad; S. M. Bakombo; O. Onesi; A. Mesbahi; W. P. Darius; L. Caulley; S. Yaya; M. H. Chomienne; J. Etowa; V. Venkatesh; R. D. Dalexis; R. Pongou; P. R. Labelle	2022	A Systematic Review on Vaccine Hesitancy in Black Communities in Canada: Critical Issues and Research Failures	Vaccines (Basel)	10	11		3390/vaccines10111937	Black communities have been disproportionately impacted by Coronavirus Disease 2019 (COVID-19) in Canada, in terms of both number of infections and mortality rates. Yet, according to early studies, vaccine hesitancy appears to be higher in Black communities. The purpose of this systematic review is to examine the prevalence and factors associated with vaccine hesitancy in Black communities in Can…	Author 1,Author 2	University of Ottawa		No	No	No data was shared									Other (specify)	Search strings for all databases searched
L. Blondin-Ladrie; M. Aranguren; K. Doyon-Laliberté; J. Poudrier; M. Roger	2021	The Importance of Regulation in Natural Immunity to HIV	Vaccines (Basel)	9	3		3390/vaccines9030271	Worldwide, most Human Immunodeficiency Virus (HIV) infections are acquired through heterosexual intercourse, and in sub-Saharan Africa, 59% of new HIV infections affect women. Vaccines and microbicides hold promise for preventing the acquisition of HIV. To this end, the study of HIV highly exposed seronegative (HESN) female commercial sex workers (CSWs), who constitute a model of natural immunity…	Author 1	Université de Montréal		No	Yes	Available upon request [DAS only]									Data files (e.g., raw or processed quantitative or qualitative data)
V. Tam; P. Chen; A. Yee; N. Solis; T. Klein; M. Kudelko; R. Sharma; W. C. Chan; C. M. Overall; L. Haglund; P. C. Sham; K. S. E. Cheah; D. Chan	2020	DIPPER, a spatiotemporal proteomics atlas of human intervertebral discs for exploring ageing and degeneration dynamics	eLife	9			7554/eLife.64940	The spatiotemporal proteome of the intervertebral disc (IVD) underpins its integrity and function. We present DIPPER, a deep and comprehensive IVD proteomic resource comprising 94 genome-wide profiles from 17 individuals. To begin with, protein modules defining key directional trends spanning the lateral and anteroposterior axes were derived from high-resolution spatial proteomes of intact young …	Author 1	University of British Columbia,McGill University		No	Yes	Available via a repository,Available in the supplementary files				GEO,Other (specify)	ProteomeXchange Consortium via the PRIDE repository				Data files (e.g., raw or processed quantitative or qualitative data),Transparent reporting form (includes PRISMA)
Y. Inoue; A. Nikolic; D. Farnsworth; R. Shi; F. D. Johnson; A. Liu; M. Ladanyi; R. Somwar; M. Gallo; W. W. Lockwood	2021	Extracellular signal-regulated kinase mediates chromatin rewiring and lineage transformation in lung cancer	eLife	10			7554/eLife.66524	Lineage transformation between lung cancer subtypes is a poorly understood phenomenon associated with resistance to treatment and poor patient outcomes. Here, we aimed to model this transition to define underlying biological mechanisms and identify potential avenues for therapeutic intervention. Small cell lung cancer (SCLC) is neuroendocrine in identity and, in contrast to non-SCLC (NSCLC), rare…	Author 1,Author 2	University of British Columbia		No	Yes	Available via a repository,Available in the supplementary files				GEO					Data files (e.g., raw or processed quantitative or qualitative data),Transparent reporting form (includes PRISMA)
S. P. Shortill; M. S. Frier; P. Wongsangaroonsri; M. Davey; E. Conibear	2022	The VINE complex is an endosomal VPS9-domain GEF and SNX-BAR coat	eLife	11			7554/eLife.77035	Membrane trafficking pathways perform important roles in establishing and maintaining the endosomal network. Retrograde protein sorting from the endosome is promoted by conserved SNX-BAR-containing coat complexes including retromer which enrich cargo at tubular microdomains and generate transport carriers. In metazoans, retromer cooperates with VARP, a conserved VPS9-domain GEF, to direct an endo…	Author 2	University of British Columbia		No	Yes	Available in the supplementary files,Available within the contents of the published article [DAS only]									Data files (e.g., raw or processed quantitative or qualitative data),Supplementary figures and/or tables,Transparent reporting form (includes PRISMA)
J. Karimi Abadchi; Z. Rezaei; T. Knöpfel; B. L. McNaughton; M. H. Mohajerani	2023	Inhibition is a prevalent mode of activity in the neocortex around awake hippocampal ripples in mice	eLife	12			7554/eLife.79513	Coordinated peri-ripple activity in the hippocampal-neocortical network is essential for mnemonic information processing in the brain. Hippocampal ripples likely serve different functions in sleep and awake states. Thus, the corresponding neocortical activity patterns may differ in important ways. We addressed this possibility by conducting voltage and glutamate wide-field imaging of the neocorte…	Author 2	University of Lethbridge		No	Yes	Available via a repository				Dryad					Data files (e.g., raw or processed quantitative or qualitative data),Transparent reporting form (includes PRISMA)
B. P. Gonçalves; M. Hall; W. Jassat; V. Balan; S. Murthy; C. Kartsonaki; M. G. Semple; A. Rojek; J. Baruch; L. F. Reyes; A. Dasgupta; J. Dunning; B. W. Citarella; M. Pritchard; A. Martín-Quiros; U. Sili; J. K. Baillie; D. Aryal; Y. Arabi; A. Rashan; A. Angheben; J. Caoili; F. M. Carrier; E. M. Harrison; J. Gómez-Junyent; C. Figueiredo-Mello; J. J. Douglas; M. B. Mat Nor; Y. P. Chow; X. C. Wong; S…	2022	An international observational study to assess the impact of the Omicron variant emergence on the clinical epidemiology of COVID-19 in hospitalised patients	eLife	11			7554/eLife.80556	Background:: Whilst timely clinical characterisation of infections caused by novel SARS-CoV-2 variants is necessary for evidence-based policy response, individual-level data on infecting variants are typically only available for a minority of patients and settings. Methods:: Here, we propose an innovative approach to study changes in COVID-19 hospital presentation and outcomes after the Omicron v…	Author 2	University of British Columbia,Université de Montréal		No	Yes	Available upon request [DAS only],Available upon request via application [DAS only],Available via a repository,Other (specify)	"The data that underpin this analysis are highly detailed clinical data on individuals hospitalised with COVID-19. Due to the sensitive nature of these data and the associated privacy concerns, they are available via a governed data access mechanism following review of a data access committee. Data can be requested via the IDDO COVID-19 Data Sharing Platform (http://www.iddo.org/covid-19). The Da…	Confidentiality,Data access/transfer/use agreement		GitHub					Data files (e.g., raw or processed quantitative or qualitative data),Transparent reporting form (includes PRISMA)
K. Flegg; M. J. Gelkopf; S. A. Johnson; H. Dimaras; C. Canadian Retinoblastoma Research Advisory Board Priority Setting Steering	2020	The top 10 retinoblastoma research priorities in Canada as determined by patients, clinicians and researchers: a patient-oriented priority-setting partnership	CMAJ Open	8	2	E420-428	9778/cmajo.20190221	Background:: Retinoblastoma is a childhood cancer of the eye that can have lifelong effects on patients and families. The purpose of this study was for people affected by retinoblastoma, clinicians and researchers to jointly determine the top 10 retinoblastoma research priorities in Canada. Methods:: An adaptation of the James Lind Alliance Priority Setting Partnership (PSP) methodology was emplo…	Author 2	University of Toronto		No	No	No data was shared									Supplementary figures and/or tables
A. I. Scheim; T. Coleman; N. Lachowsky; G. R. Bauer	2021	Health care access among transgender and nonbinary people in Canada, 2019: a cross-sectional survey	CMAJ Open	9	4	E1213-1222	9778/cmajo.20210061	Background:: Previous Canadian studies have identified problems regarding health care access for transgender (trans) and nonbinary people, but all-ages national data have been lacking. This study describes access to care among trans and nonbinary people in Canada, and compares health care access across provinces or regions. Methods:: We conducted a bilingual, multimode cross-sectional survey (Tra…	Author 2	University of Victoria,Western University,Wilfrid Laurier University		No	No	No data was shared									Data collections instruments (e.g., survey, interview questions, data extraction file),Supplementary figures and/or tables,Transparent reporting form (includes PRISMA)
R. Gadalla; G. M. Boukhaled; D. G. Brooks; B. X. Wang	2022	Mass cytometry immunostaining protocol for multiplexing clinical samples	STAR Protoc	3	3		1016/j.xpro.2022.101643	This is a cytometry by time-of-flight (CyTOF) staining protocol for hematopoietic-derived cells, that leverages live-cell barcoding using receptor-type tyrosine-protein phosphatase C (CD45) antibodies conjugated to metal isotopes in combination with DNA-based palladium barcoding to multiplex up to 40 samples. In this protocol, DNA-based barcoding is performed before surface and intracellular immu…	Author 2	University of Toronto		Yes	Yes	No data was shared
N. Kozloff; G. Foussias; J. Durbin; S. Sockalingam; J. Addington; D. Addington; A. Ampofo; K. K. Anderson; M. Barwick; S. Bromley; J. E. A. Cunningham; S. Dahrouge; L. Duda; C. Ford; S. Gallagher; J. D. Haltigan; J. Henderson; A. Jaouich; D. Miranda; P. Mitchell; J. Morin; C. de Oliveira; V. Primeau; E. Serhal; S. Soklaridis; D. Urajnik; K. Whittard; J. Zaheer; P. Kurdyak; A. N. Voineskos	2020	Early Psychosis Intervention-Spreading Evidence-based Treatment (EPI-SET): protocol for an effectiveness-implementation study of a structured model of care for psychosis in youth and emerging adults	BMJ Open	10	6		1136/bmjopen-2019-034280	Introduction: While early psychosis intervention (EPI) has proliferated in recent years amid evidence of its effectiveness, programmes often struggle to deliver consistent, recovery-based care. NAVIGATE is a manualised model of EPI with demonstrated effectiveness consisting of four components: individualised medication management, individual resiliency training, supported employment and education…	Author 1	University of Toronto		Yes	No	No data was shared									Transparent reporting form (includes PRISMA)
M. R. Bensaidane; A. F. Turgeon; F. Lauzier; S. W. English; G. Leblanc; C. L. Francoeur	2020	Neuromonitoring with near-infrared spectroscopy (NIRS) in aneurysmal subarachnoid haemorrhage: a systematic review protocol	BMJ Open	10	11		1136/bmjopen-2020-043300	Introduction: Aneurysmal subarachnoid haemorrhage (aSAH) is a devastating disease associated with high mortality and morbidity. The main threat to patients is delayed cerebral ischaemia (DCI). Near-infrared spectroscopy (NIRS) is a recent technology allowing continuous, non-invasive cerebral oximetry that could permit timely detection of impending DCI and appropriate intervention to improve outco…	Author 1	Université Laval		Yes	No	No data was shared									Other (specify)	MEDLINE search strategy
H. Singh; A. Armas; S. Law; T. Tang; C. Steele Gray; H. V. Cunningham; R. Thombs; M. Ellen; J. Sritharan; J. X. Nie; D. Plett; C. M. Jarach; K. Thavorn; M. L. A. Nelson	2021	How digital health solutions align with the roles and functions that support hospital to home transitions for older adults: a rapid review study protocol	BMJ Open	11	2		1136/bmjopen-2020-045596	Introduction: Older adults may experience challenges during the hospital to home transitions that could be mitigated by digital health solutions. However, to promote adoption in practice and realise benefits, there is a need to specify how digital health solutions contribute to hospital to home transitions, particularly pertinent in this era of social distancing. This rapid review will: (1) eluci…	Author 2	University of Toronto		Yes	No	No data was shared									Other (specify)	Search string
R. Charide; L. Stallwood; M. Munan; S. Sayfi; L. Hartling; N. J. Butcher; M. Offringa; S. Elliott; D. P. Richards; J. L. Mathew; E. A. Akl; T. Kredo; L. Mbuagbaw; A. Motillal; A. Baba; M. Prebeg; J. Relihan; S. D. Scott; J. Suvada; M. Falavigna; M. Klugar; T. Lotfi; A. Stevens; K. Pottie; H. J. Schünemann	2023	Knowledge mobilization activities to support decision-making by youth, parents, and adults using a systematic and living map of evidence and recommendations on COVID-19: protocol for three randomized controlled trials and qualitative user-experience studies	Trials	24			1186/s13063-023-07067-9	Introduction: The COVID-19 pandemic underlined that guidelines and recommendations must be made more accessible and more understandable to the general public to improve health outcomes. The objective of this study is to evaluate, quantify, and compare the public’s understanding, usability, satisfaction, intention to implement, and preference for different ways of presenting COVID-19 health recomm…	Author 2	McMaster University		Yes	Yes	Available upon reasonable request [DAS only],Data will be made available at a future date [DAS only],Other (specify)	"Anonymous survey data will be publicly available from an open-access online repository to be chosen within 2 years of data collection. The datasets analyzed during the current study and statistical code are available from the corresponding author on reasonable request, as is the full protocol." -DAS								Data collections instruments (e.g., survey, interview questions, data extraction file),Data files (e.g., raw or processed quantitative or qualitative data),Transparent reporting form (includes PRISMA)
S. Omar; L. James; A. Colantonio; S. A. Nixon	2020	Integrated care pathways for Black persons with traumatic brain injury: a protocol for a critical transdisciplinary scoping review	Syst Rev	9			1186/s13643-020-01323-8	Background: Current understandings of the etiology of traumatic brain injury (TBI) and the trajectory of care significantly lack consideration for the inclusion of Black populations. The global prevalence of TBI is increasing, particularly in North America and Europe where approximately 65 million people are affected every year. Although community integration is an ultimate goal of rehabilitation…	Author 1,Author 2	University of Toronto		Yes	Yes	Available upon reasonable request [DAS only],Other (specify)	"Further information related to this review can be provided upon reasonable request. Interested readers should contact the corresponding author." - DAS								Data files (e.g., raw or processed quantitative or qualitative data),Transparent reporting form (includes PRISMA),Other (specify)	Search string
R. K. D. McLean; F. Carden; I. D. Graham; A. B. Aiken; R. Armstrong; J. Bray; C. E. Cassidy; O. Daub; E. Di Ruggiero; L. A. Fierro; M. Gagnon; A. M. Hutchinson; R. Kislov; A. Kothari; S. Kreindler; C. McCutcheon; J. Reszel; G. Scarrow	2022	Evaluating research co-production: protocol for the Research Quality Plus for Co-Production (RQ+ 4 Co-Pro) framework	Implement Sci Commun	3			1186/s43058-022-00265-7	Background: Research co-production is an umbrella term used to describe research users and researchers working together to generate knowledge. Research co-production is used to create knowledge that is relevant to current challenges and to increase uptake of that knowledge into practice, programs, products, and/or policy. Yet, rigorous theories and methods to assess the quality of co-production a…	Author 2	Dalhousie University,University of Manitoba,McGill University,University of Ottawa,University of Toronto,Western University		Yes	Yes	No data was shared,Other (specify)	"No study data has been collected yet. Upon study completion, please contact the corresponding author for more information." -DAS								Other (specify)	Crosswalk of the RQ+ framework with the RQ+ 4 Co-Pro framework included
